# Supplementary material for: Crystal structure of 2-amino-5-methyl­sulfanyl-1,3,4-thia­diazol-3-ium chloride monohydrate
Source: Acta Crystallogr Sect E Struct Rep Online. 2014 Aug 1;70(Pt 9):o913–4. doi: 10.1107/S1600536814015864 (PMC4186122; doi:10.1107/S1600536814015864)
Supplement: Supplementary file 1 [file e-70-0o913-sup1.cif]

##############################################################################
#                                                                            #
# This CIF contains the data in a paper accepted for publication in          #
# Acta Crystallographica Section E. It conforms to the requirements of       #
# Notes for Authors for Acta Crystallographica Section E, and has been       #
# peer reviewed under the auspices of the IUCr Commission on Journals.       #
#                                                                            #
# Full details of the Crystallographic Information File format               #
# are given in the paper "The Crystallographic Information File (CIF):       #
# a New Standard Archive File for Crystallography" by S. R. Hall, F. H.      #
# Allen and I. D. Brown [Acta Cryst. (1991), A47, 655-685].                  #
#                                                                            #
# The current version of the core CIF dictionary is obtainable from          #
# ftp://ftp.iucr.org/pub/cif_core.dic.                                       #
#                                                                            #
# Software is freely available for graphical display of the structure(s)     #
# in this CIF. For information consult the CIF software page                 #
# http://www.iucr.org/resources/cif/software.                                #
#                                                                            #
# This file may be used for bona fide research purposes within the           #
# scientific community so long as proper attribution is given to the journal # 
# article from which it was obtained.                                        #
#                                                                            #
##############################################################################
data_global
_audit_creation_method     SHELXL-97
_journal_date_recd_electronic     2014-06-30
_journal_date_accepted     2014-07-08
_journal_name_full     'Acta Crystallographica, Section E'
_journal_year     2014
_journal_volume     70
_journal_issue      9
_journal_page_first     o913
_journal_page_last     o914
_journal_paper_category     HO
_journal_paper_doi     10.1107/S1600536814015864
_journal_coeditor_code     SU2749
_publ_contact_author_name     'Cherif Ben Nasr'
_publ_contact_author_address
; Laboratoire de Chimie des Mat\'eriaux
  Facult\'e des Sciences de Bizerte
  7021 Zarzouna
  Tunisie
;
_publ_contact_author_email     cherif_bennasr@yahoo.fr
_publ_contact_author_fax     ?
_publ_contact_author_phone     ?
_publ_section_title
;
2-Amino-5-methylsulfanyl-1,3,4-thiadiazol-3-ium chloride monohydrate
;
_publ_section_title_footnote     .
loop_
    _publ_author_name
    _publ_author_footnote
    _publ_author_address
    'Soudani, Sarra' .
;
Laboratoire de Chimie des Mat\'eriaux
Facult\'e des sciences de Bizerte
7021 Zarzouna
Tunisia
;
    'Aubert, Emmanuel' .
;
Cristallographie, R\'esonance Magn\'etique et Mod\'elisations (CRM2)
UMR CNRS--UHP 7036
Institut Jean Barriol
Universit\'e de Lorraine
BP 70239
Boulevard des Aiguillettes
54506 Vandoeuvre-les-Nancy
France
;
    'Jelsch, Christian' .
;
Cristallographie, R\'esonance Magn\'etique et Mod\'elisations (CRM2)
UMR CNRS--UHP 7036
Institut Jean Barriol
Universit\'e de Lorraine
BP 70239
Boulevard des Aiguillettes
54506 Vandoeuvre-les-Nancy
France
;
    'Ben Nasr, Cherif' .
;
Laboratoire de Chimie des Mat\'eriaux
Facult\'e des sciences de Bizerte
7021 Zarzouna
Tunisia
;
data_I
_audit_creation_method     SHELXL-97
_database_code_depnum_ccdc_archive     'CCDC 1012703'
_chemical_name_systematic
;
2-Amino-5-methylsulfanyl-1,3,4-thiadiazol-3-ium chloride monohydrate
;
_chemical_name_common     ?
_chemical_formula_moiety     'C3 H6 N3 S2 +, Cl -, H2 O'
_chemical_formula_sum     'C3 H8 Cl N3 O S2'
_chemical_formula_iupac     'C3 H6 N3 S2 +, Cl -, H2 O'
_chemical_formula_weight     201.69
_chemical_melting_point     ?
_symmetry_cell_setting     monoclinic
_symmetry_space_group_name_H-M     'P 2/n'
_symmetry_space_group_name_Hall     '-P 2yac'
loop_
    _symmetry_equiv_pos_as_xyz
    'x, y, z'
    '-x+1/2, y, -z+1/2'
    '-x, -y, -z'
    'x-1/2, -y, z-1/2'
_cell_length_a     13.3826(2)
_cell_length_b     9.42580(10)
_cell_length_c     13.5762(2)
_cell_angle_alpha     90.00
_cell_angle_beta     99.4530(10)
_cell_angle_gamma     90.00
_cell_volume     1689.27(4)
_cell_formula_units_Z     8
_cell_measurement_reflns_used     30742
_cell_measurement_theta_min     2.9256
_cell_measurement_theta_max     37.7996
_cell_measurement_temperature     110(2)
_exptl_crystal_description     'prism'
_exptl_crystal_colour     'colorless'
_exptl_crystal_size_max     0.42
_exptl_crystal_size_mid     0.31
_exptl_crystal_size_min     0.15
_exptl_crystal_density_diffrn     1.586
_exptl_crystal_density_meas     ?
_exptl_crystal_density_method     'not measured'
_exptl_crystal_F_000     832
_exptl_absorpt_coefficient_mu     0.887
_exptl_absorpt_correction_type     analytical
_exptl_absorpt_process_details
;
[CrysAlis PRO (Agilent, 2012), using a multi-faceted crystal
model based on expressions derived by Clark & Reid (1995)]
;
_exptl_absorpt_correction_T_min     0.769
_exptl_absorpt_correction_T_max     0.894
_exptl_special_details     ?
_diffrn_ambient_temperature     110(2)
_diffrn_radiation_type     'Mo K\a'
_diffrn_radiation_wavelength     0.7107
_diffrn_radiation_source     'SuperNova (Mo) X-ray Source'
_diffrn_radiation_monochromator     'mirror'
_diffrn_measurement_device_type
                                   'Agilent SuperNova (Dual, Cu at zero, Atlas)'
_diffrn_measurement_method     '\w scans'
_diffrn_detector_area_resol_mean     10.4508
_diffrn_reflns_number     65950
_diffrn_reflns_av_R_equivalents     0.0213
_diffrn_reflns_av_sigmaI/netI     0.0671
_diffrn_reflns_theta_min     2.93
_diffrn_reflns_theta_max     36.65
_diffrn_reflns_theta_full     36.65
_diffrn_measured_fraction_theta_max     0.999
_diffrn_measured_fraction_theta_full     0.999
_diffrn_reflns_limit_h_min     -22
_diffrn_reflns_limit_h_max     22
_diffrn_reflns_limit_k_min     -15
_diffrn_reflns_limit_k_max     15
_diffrn_reflns_limit_l_min     -22
_diffrn_reflns_limit_l_max     22
_diffrn_standards_number     ?
_diffrn_standards_interval_count     ?
_diffrn_standards_interval_time     ?
_diffrn_standards_decay_%     ?
_refine_special_details
;
Refinement of <i>F</i>^2^ against ALL reflections. The weighted <i>R</i>-factor
<i>wR</i> and goodness of fit <i>S</i> are based on <i>F</i>^2^, conventional
<i>R</i>-factors <i>R</i> are based on <i>F</i>, with <i>F</i> set to zero for
negative <i>F</i>^2^. The threshold expression of <i>F</i>^2^ >
2\s(<i>F</i>^2^) is used only for calculating <i>R</i>-factors(gt) <i>etc</i>.
and is not relevant to the choice of reflections for refinement.
<i>R</i>-factors based on <i>F</i>^2^ are statistically about twice as large
as those based on <i>F</i>, and <i>R</i>-factors based on ALL data will be
even larger.
;
_reflns_number_total     8394
_reflns_number_gt     7745
_reflns_threshold_expression     I>2sigma(I)
_refine_ls_structure_factor_coef     Fsqd
_refine_ls_matrix_type     full
_refine_ls_R_factor_all     0.0231
_refine_ls_R_factor_gt     0.0204
_refine_ls_wR_factor_gt     0.0531
_refine_ls_wR_factor_ref     0.0542
_refine_ls_goodness_of_fit_ref     1.122
_refine_ls_restrained_S_all     1.122
_refine_ls_number_reflns     8394
_refine_ls_number_parameters     224
_refine_ls_number_restraints     0
_refine_ls_hydrogen_treatment     mixed
_refine_ls_weighting_scheme     calc
_refine_ls_weighting_details
         'calc w=1/[\s^2^(Fo^2^)+(0.0211P)^2^+0.3700P] where P=(Fo^2^+2Fc^2^)/3'
_atom_sites_solution_hydrogens     geom
_atom_sites_solution_primary     direct
_atom_sites_solution_secondary     difmap
_refine_ls_shift/su_max     0.003
_refine_ls_shift/su_mean     0.000
_refine_diff_density_max     0.467
_refine_diff_density_min     -0.282
_refine_ls_extinction_method     'SHELXL97 (Sheldrick, 2008)'
_refine_ls_extinction_coef     0.00111(13)
_refine_ls_extinction_expression
                                  'Fc^*^=kFc[1+0.001xFc^2^\l^3^/sin(2\q)]^-1/4^'
loop_
    _atom_type_symbol
    _atom_type_description
    _atom_type_scat_dispersion_real
    _atom_type_scat_dispersion_imag
    _atom_type_scat_source
    'C' 'C' 0.0033 0.0016
                         'International Tables Vol C Tables 4.2.6.8 and 6.1.1.4'
    'H' 'H' 0.0000 0.0000
                         'International Tables Vol C Tables 4.2.6.8 and 6.1.1.4'
    'N' 'N' 0.0061 0.0033
                         'International Tables Vol C Tables 4.2.6.8 and 6.1.1.4'
    'O' 'O' 0.0106 0.0060
                         'International Tables Vol C Tables 4.2.6.8 and 6.1.1.4'
    'S' 'S' 0.1246 0.1234
                         'International Tables Vol C Tables 4.2.6.8 and 6.1.1.4'
    'Cl' 'Cl' 0.1484 0.1585
                         'International Tables Vol C Tables 4.2.6.8 and 6.1.1.4'
_computing_data_collection
;
CrysAlis PRO (Agilent, 2012)
;
_computing_cell_refinement
;
CrysAlis PRO (Agilent, 2012)
;
_computing_data_reduction
;
CrysAlis PRO (Agilent, 2012)
;
_computing_structure_solution     'SIR92 (Altomare <i>et al.</i>, 1994)'
_computing_structure_refinement     'SHELXL97 (Sheldrick, 2008)'
_computing_molecular_graphics     'ORTEP-3 for Windows (Farrugia, 2012)'
_computing_publication_material
                            'SHELXL97 (Sheldrick, 2008) and PLATON (Spek, 2009)'
loop_
    _atom_site_type_symbol
    _atom_site_label
    _atom_site_fract_x
    _atom_site_fract_y
    _atom_site_fract_z
    _atom_site_U_iso_or_equiv
    _atom_site_adp_type
    _atom_site_calc_flag
    _atom_site_refinement_flags
    _atom_site_occupancy
    _atom_site_symmetry_multiplicity
    _atom_site_disorder_assembly
    _atom_site_disorder_group
    S S7 0.127439(13) 1.268596(18) 0.444671(12) 0.01782(3) Uani d . 1 1 . .
    Cl Cl2 0.386288(13) 0.472130(17) 0.838806(12) 0.01897(3) Uani d . 1 1 . .
    S S1 0.129775(12) 1.086700(17) 0.628112(12) 0.01498(3) Uani d . 1 1 . .
    S S9 0.353350(12) 0.596116(17) 0.572019(12) 0.01549(3) Uani d . 1 1 . .
    S S15 0.370685(15) 0.777122(18) 0.392656(13) 0.02012(3) Uani d . 1 1 . .
    Cl Cl1 0.112933(13) 0.978631(17) 0.878768(12) 0.01911(3) Uani d . 1 1 . .
    O O18 0.39361(4) 0.11409(5) 0.40860(4) 0.01921(9) Uani d . 1 1 . .
    O O17 0.10727(4) 0.60603(5) 0.44691(4) 0.01852(9) Uani d . 1 1 . .
    N N12 0.38085(4) 0.49199(6) 0.40204(4) 0.01616(9) Uani d . 1 1 . .
    N N3 0.12906(4) 0.87190(6) 0.51663(4) 0.01608(9) Uani d . 1 1 . .
    N N6 0.13116(5) 0.81093(7) 0.68457(4) 0.01909(10) Uani d . 1 1 . .
    N N11 0.37722(4) 0.38126(6) 0.46775(4) 0.01566(9) Uani d . 1 1 . .
    N N14 0.35554(5) 0.32153(6) 0.63065(4) 0.01771(9) Uani d . 1 1 . .
    N N4 0.12853(4) 0.98357(6) 0.45103(4) 0.01622(9) Uani d . 1 1 . .
    C C10 0.36248(5) 0.41383(6) 0.55932(5) 0.01406(9) Uani d . 1 1 . .
    C C5 0.12929(5) 1.10218(7) 0.49890(5) 0.01482(9) Uani d . 1 1 . .
    C C13 0.36960(5) 0.61102(7) 0.44630(5) 0.01494(10) Uani d . 1 1 . .
    C C2 0.13012(5) 0.90405(7) 0.61203(5) 0.01490(10) Uani d . 1 1 . .
    C C16 0.38878(6) 0.72871(9) 0.26821(5) 0.02396(13) Uani d . 1 1 . .
    H H16B 0.4528 0.6771 0.2715 0.036 Uiso calc R 1 1 . .
    H H16A 0.3906 0.8146 0.2279 0.036 Uiso calc R 1 1 . .
    H H16C 0.3327 0.6681 0.2376 0.036 Uiso calc R 1 1 . .
    C C8 0.13379(6) 1.21799(9) 0.31782(5) 0.02475(13) Uani d . 1 1 . .
    H H8B 0.1962 1.1643 0.3161 0.037 Uiso calc R 1 1 . .
    H H8A 0.1335 1.3033 0.2765 0.037 Uiso calc R 1 1 . .
    H H8C 0.0751 1.1589 0.2919 0.037 Uiso calc R 1 1 . .
    H H18B 0.4504(11) 0.0902(15) 0.3960(11) 0.045(4) Uiso d . 1 1 . .
    H H18A 0.3831(10) 0.0703(14) 0.4546(10) 0.033(3) Uiso d . 1 1 . .
    H H6A 0.1303(9) 0.8410(13) 0.7431(9) 0.028(3) Uiso d . 1 1 . .
    H H14B 0.3640(10) 0.2376(14) 0.6235(10) 0.033(3) Uiso d . 1 1 . .
    H H14A 0.3506(9) 0.3519(14) 0.6907(9) 0.031(3) Uiso d . 1 1 . .
    H H6B 0.1286(10) 0.7247(14) 0.6724(10) 0.036(3) Uiso d . 1 1 . .
    H H17B 0.0504(11) 0.5876(15) 0.4157(11) 0.045(4) Uiso d . 1 1 . .
    H H17A 0.1117(10) 0.5630(15) 0.4979(10) 0.037(3) Uiso d . 1 1 . .
    H H3 0.1242(9) 0.7870(14) 0.4929(9) 0.033(3) Uiso d . 1 1 . .
    H H11 0.3851(10) 0.2905(15) 0.4467(10) 0.043(4) Uiso d . 1 1 . .
loop_
    _atom_site_aniso_label
    _atom_site_aniso_U_11
    _atom_site_aniso_U_22
    _atom_site_aniso_U_33
    _atom_site_aniso_U_12
    _atom_site_aniso_U_13
    _atom_site_aniso_U_23
    S7 0.02231(7) 0.01564(6) 0.01558(6) -0.00113(5) 0.00333(5) -0.00038(5)
    Cl2 0.02398(7) 0.01862(7) 0.01352(6) 0.00121(5) 0.00077(5) -0.00314(5)
    S1 0.01744(6) 0.01459(6) 0.01294(6) -0.00041(5) 0.00259(5) -0.00314(5)
    S9 0.01931(7) 0.01389(6) 0.01357(6) 0.00047(5) 0.00357(5) -0.00272(5)
    S15 0.02861(8) 0.01529(7) 0.01681(7) -0.00147(6) 0.00476(6) 0.00022(5)
    Cl1 0.02353(7) 0.01790(6) 0.01740(6) -0.00308(5) 0.00778(5) -0.00374(5)
    O18 0.0268(2) 0.01509(19) 0.0167(2) 0.00361(17) 0.00633(18) 0.00171(16)
    O17 0.0251(2) 0.0155(2) 0.01450(19) -0.00279(17) 0.00197(17) 0.00079(15)
    N12 0.0187(2) 0.0157(2) 0.0147(2) -0.00090(17) 0.00432(17) -0.00181(17)
    N3 0.0205(2) 0.0144(2) 0.0132(2) -0.00115(17) 0.00220(17) -0.00289(16)
    N6 0.0265(3) 0.0163(2) 0.0143(2) -0.0013(2) 0.00311(19) -0.00122(18)
    N11 0.0194(2) 0.0141(2) 0.0139(2) -0.00025(17) 0.00404(17) -0.00234(16)
    N14 0.0241(2) 0.0152(2) 0.0137(2) 0.00121(19) 0.00275(18) -0.00082(17)
    N4 0.0190(2) 0.0158(2) 0.0137(2) -0.00094(17) 0.00235(17) -0.00223(17)
    C10 0.0144(2) 0.0141(2) 0.0135(2) 0.00004(17) 0.00170(18) -0.00237(17)
    C5 0.0149(2) 0.0160(2) 0.0135(2) -0.00038(18) 0.00204(18) -0.00209(18)
    C13 0.0159(2) 0.0150(2) 0.0140(2) -0.00095(18) 0.00286(18) -0.00155(18)
    C2 0.0153(2) 0.0154(2) 0.0139(2) -0.00111(18) 0.00202(18) -0.00291(18)
    C16 0.0260(3) 0.0305(4) 0.0159(3) 0.0014(3) 0.0047(2) 0.0019(2)
    C8 0.0297(3) 0.0296(4) 0.0161(3) -0.0003(3) 0.0069(2) 0.0003(2)
_geom_special_details
;
All e.s.d.'s (except the e.s.d. in the dihedral angle between two l.s. planes)
are estimated using the full covariance matrix. The cell e.s.d.'s are taken
into account individually in the estimation of e.s.d.'s in distances, angles
and torsion angles; correlations between e.s.d.'s in cell parameters are only
used when they are defined by crystal symmetry. An approximate (isotropic)
treatment of cell e.s.d.'s is used for estimating e.s.d.'s involving l.s.
planes.
;
loop_
    _geom_bond_atom_site_label_1
    _geom_bond_atom_site_label_2
    _geom_bond_site_symmetry_2
    _geom_bond_distance
    _geom_bond_publ_flag
    S7 C5 . 1.7312(7) ?
    S7 C8 . 1.8024(7) ?
    S1 C2 . 1.7355(6) ?
    S1 C5 . 1.7593(6) ?
    S9 C10 . 1.7331(6) ?
    S9 C13 . 1.7613(6) ?
    S15 C13 . 1.7278(7) ?
    S15 C16 . 1.8043(8) ?
    O18 H18B . 0.836(15) ?
    O18 H18A . 0.780(14) ?
    O17 H17B . 0.827(15) ?
    O17 H17A . 0.796(14) ?
    N12 C13 . 1.2932(8) ?
    N12 N11 . 1.3791(8) ?
    N3 C2 . 1.3280(8) ?
    N3 N4 . 1.3781(8) ?
    N3 H3 . 0.861(13) ?
    N6 C2 . 1.3176(9) ?
    N6 H6A . 0.846(12) ?
    N6 H6B . 0.829(13) ?
    N11 C10 . 1.3264(8) ?
    N11 H11 . 0.913(14) ?
    N14 C10 . 1.3164(9) ?
    N14 H14B . 0.808(13) ?
    N14 H14A . 0.876(13) ?
    N4 C5 . 1.2923(8) ?
    C16 H16B . 0.9800 ?
    C16 H16A . 0.9800 ?
    C16 H16C . 0.9800 ?
    C8 H8B . 0.9800 ?
    C8 H8A . 0.9800 ?
    C8 H8C . 0.9800 ?
loop_
    _geom_angle_atom_site_label_1
    _geom_angle_atom_site_label_2
    _geom_angle_atom_site_label_3
    _geom_angle_site_symmetry_1
    _geom_angle_site_symmetry_3
    _geom_angle
    _geom_angle_publ_flag
    C5 S7 C8 . . 99.61(3) ?
    C2 S1 C5 . . 87.51(3) ?
    C10 S9 C13 . . 87.75(3) ?
    C13 S15 C16 . . 100.21(3) ?
    H18B O18 H18A . . 108.1(13) ?
    H17B O17 H17A . . 105.6(13) ?
    C13 N12 N11 . . 109.69(5) ?
    C2 N3 N4 . . 117.01(5) ?
    C2 N3 H3 . . 124.4(8) ?
    N4 N3 H3 . . 118.4(8) ?
    C2 N6 H6A . . 118.6(8) ?
    C2 N6 H6B . . 120.6(9) ?
    H6A N6 H6B . . 120.6(12) ?
    C10 N11 N12 . . 117.23(5) ?
    C10 N11 H11 . . 123.5(9) ?
    N12 N11 H11 . . 119.3(9) ?
    C10 N14 H14B . . 122.1(9) ?
    C10 N14 H14A . . 119.6(8) ?
    H14B N14 H14A . . 117.7(12) ?
    C5 N4 N3 . . 109.70(5) ?
    N14 C10 N11 . . 125.16(6) ?
    N14 C10 S9 . . 124.57(5) ?
    N11 C10 S9 . . 110.27(5) ?
    N4 C5 S7 . . 124.86(5) ?
    N4 C5 S1 . . 115.35(5) ?
    S7 C5 S1 . . 119.78(4) ?
    N12 C13 S15 . . 125.50(5) ?
    N12 C13 S9 . . 115.05(5) ?
    S15 C13 S9 . . 119.45(4) ?
    N6 C2 N3 . . 125.04(6) ?
    N6 C2 S1 . . 124.52(5) ?
    N3 C2 S1 . . 110.44(5) ?
    S15 C16 H16B . . 109.5 ?
    S15 C16 H16A . . 109.5 ?
    H16B C16 H16A . . 109.5 ?
    S15 C16 H16C . . 109.5 ?
    H16B C16 H16C . . 109.5 ?
    H16A C16 H16C . . 109.5 ?
    S7 C8 H8B . . 109.5 ?
    S7 C8 H8A . . 109.5 ?
    H8B C8 H8A . . 109.5 ?
    S7 C8 H8C . . 109.5 ?
    H8B C8 H8C . . 109.5 ?
    H8A C8 H8C . . 109.5 ?
loop_
    _geom_torsion_atom_site_label_1
    _geom_torsion_atom_site_label_2
    _geom_torsion_atom_site_label_3
    _geom_torsion_atom_site_label_4
    _geom_torsion_site_symmetry_1
    _geom_torsion_site_symmetry_2
    _geom_torsion_site_symmetry_3
    _geom_torsion_site_symmetry_4
    _geom_torsion
    _geom_torsion_publ_flag
    C13 N12 N11 C10 . . . . 0.74(8) ?
    C2 N3 N4 C5 . . . . 0.04(8) ?
    N12 N11 C10 N14 . . . . 178.94(6) ?
    N12 N11 C10 S9 . . . . -0.95(7) ?
    C13 S9 C10 N14 . . . . -179.23(6) ?
    C13 S9 C10 N11 . . . . 0.67(5) ?
    N3 N4 C5 S7 . . . . -179.17(5) ?
    N3 N4 C5 S1 . . . . -0.44(7) ?
    C8 S7 C5 N4 . . . . -3.94(7) ?
    C8 S7 C5 S1 . . . . 177.38(4) ?
    C2 S1 C5 N4 . . . . 0.55(5) ?
    C2 S1 C5 S7 . . . . 179.35(4) ?
    N11 N12 C13 S15 . . . . 179.19(5) ?
    N11 N12 C13 S9 . . . . -0.16(7) ?
    C16 S15 C13 N12 . . . . 0.81(7) ?
    C16 S15 C13 S9 . . . . -179.87(4) ?
    C10 S9 C13 N12 . . . . -0.29(5) ?
    C10 S9 C13 S15 . . . . -179.68(4) ?
    N4 N3 C2 N6 . . . . -179.72(6) ?
    N4 N3 C2 S1 . . . . 0.37(7) ?
    C5 S1 C2 N6 . . . . 179.60(6) ?
    C5 S1 C2 N3 . . . . -0.49(5) ?
loop_
    _geom_hbond_atom_site_label_D
    _geom_hbond_atom_site_label_H
    _geom_hbond_atom_site_label_A
    _geom_hbond_site_symmetry_A
    _geom_hbond_distance_DH
    _geom_hbond_distance_HA
    _geom_hbond_distance_DA
    _geom_hbond_angle_DHA
    N3 H3 O17 . 0.861(13) 1.818(13) 2.6778(7) 176.4(12)
    N6 H6A Cl1 . 0.846(12) 2.296(12) 3.1178(6) 164.2(11)
    N6 H6B Cl2 2_556 0.829(13) 2.392(13) 3.2139(7) 171.4(13)
    N11 H11 O18 . 0.914(14) 1.751(14) 2.6632(7) 176.7(13)
    N14 H14A Cl2 . 0.877(12) 2.289(12) 3.1287(6) 160.3(11)
    N14 H14B Cl1 2_546 0.807(13) 2.461(13) 3.2648(6) 173.6(13)
    O17 H17A Cl2 2_556 0.796(14) 2.373(14) 3.1593(5) 169.8(14)
    O17 H17B Cl2 4_565 0.826(15) 2.340(15) 3.1649(6) 175.5(14)
    O18 H18A Cl1 2_546 0.780(13) 2.414(13) 3.1708(5) 163.8(13)
    O18 H18B Cl1 4_665 0.837(15) 2.318(15) 3.1517(6) 174.1(14)
