# Supplementary material for: Crystal structure of 2-amino-5-methyl­sulfanyl-1,3,4-thia­diazol-3-ium chloride monohydrate
Source: Acta Crystallogr Sect E Struct Rep Online. 2014 Aug 1;70(Pt 9):o913–4. doi: 10.1107/S1600536814015864 (PMC4186122; doi:10.1107/S1600536814015864)
Supplement: Supplementary file 2 [file e-70-0o913-Isup2.hkl]

#
# h,k,l, Fc-squared, Fo-squared, sigma(Fo-squared) and status flag
#
data_I
_shelx_title ' xall1 in P2/n'
_shelx_refln_list_code          4
_shelx_F_calc_maximum      573.65
_exptl_crystal_F_000       832.00
_reflns_d_resolution_high  0.5953
 
loop_
 _symmetry_equiv_pos_as_xyz
 'x, y, z'
 '-x+1/2, y, -z+1/2'
 '-x, -y, -z'
 'x-1/2, -y, z-1/2'
 
_cell_length_a    13.3826
_cell_length_b     9.4258
_cell_length_c    13.5762
_cell_angle_alpha  90.000
_cell_angle_beta   99.453
_cell_angle_gamma  90.000
 
_shelx_F_squared_multiplier     1.000
 
loop_
 _refln_index_h
 _refln_index_k
 _refln_index_l
 _refln_F_squared_calc
 _refln_F_squared_meas
 _refln_F_squared_sigma
 _refln_observed_status
   2   0   0        0.34        1.42      0.70 o
   4   0   0   329075.72   319092.81   2843.42 o
   6   0   0       88.77       83.15      2.62 o
   8   0   0    81912.55    81265.70   1563.02 o
  10   0   0      150.39      176.48      4.72 o
  12   0   0    20733.10    21595.99    266.65 o
  14   0   0       93.45      159.78      6.86 o
  16   0   0     4404.90     4536.99     52.82 o
  18   0   0       43.52       44.78      5.72 o
  20   0   0      695.24      734.38     19.26 o
  22   0   0       17.88       20.04      3.97 o
   2   1   0       71.11       77.78      1.50 o
   3   1   0        9.46       11.78      0.51 o
   4   1   0       81.98       77.61      1.58 o
   5   1   0        0.25        1.79      0.41 o
   6   1   0      260.50      255.38      3.59 o
   7   1   0       26.20       26.35      1.47 o
   8   1   0      299.12      289.90      5.14 o
   9   1   0        0.88        1.46      0.94 o
  10   1   0      143.21      141.59      3.26 o
  11   1   0       77.39       77.61      2.36 o
  12   1   0      497.04      509.93     10.08 o
  13   1   0       34.12       33.93      1.81 o
  14   1   0       15.02       17.38      1.34 o
  15   1   0       66.86       68.21      2.56 o
  16   1   0      455.94      481.46      7.82 o
  17   1   0       57.40       56.25      2.51 o
  18   1   0        9.23        9.63      1.58 o
  19   1   0       27.86       27.67      2.41 o
  20   1   0      251.02      252.04      6.36 o
  21   1   0       39.30       38.22      3.04 o
  22   1   0       39.79       46.68      3.45 o
   0   2   0     2457.64     3107.02     28.87 o
   1   2   0      155.34      165.13      2.00 o
   2   2   0      404.69      413.75      4.08 o
   3   2   0       87.28       88.11      1.26 o
   4   2   0     1652.29     1951.29     21.36 o
   5   2   0       22.21       17.63      0.63 o
   6   2   0     1344.00     1314.22     17.21 o
   7   2   0       97.97       86.38      1.79 o
   8   2   0      461.19      523.63      6.65 o
   9   2   0        0.76        1.00      0.72 o
  10   2   0     1225.48     1203.38     13.24 o
  11   2   0      257.57      257.50      4.42 o
  12   2   0       36.67       37.95      1.45 o
  13   2   0        0.80        1.69      0.93 o
  14   2   0      836.64      831.51     10.30 o
  15   2   0      268.87      272.29      5.43 o
  16   2   0        3.23        3.45      1.23 o
  17   2   0       10.00        9.36      2.00 o
  18   2   0      408.10      402.30      7.15 o
  19   2   0      131.27      134.79      4.18 o
  20   2   0       15.68       14.64      1.78 o
  21   2   0        9.75        7.80      2.77 o
   0   3   0       19.62       21.36      0.95 o
   1   3   0        2.12        2.28      0.27 o
   2   3   0       18.04       20.30      0.48 o
   3   3   0      418.07      425.50      4.61 o
   4   3   0       32.41       31.10      0.79 o
   5   3   0       82.37       84.54      1.63 o
   6   3   0      115.50      115.67      2.32 o
   7   3   0      798.07      779.27      9.49 o
   8   3   0       52.85       51.71      1.39 o
   9   3   0       26.14       24.91      1.13 o
  10   3   0       53.68       58.20      1.91 o
  11   3   0      762.67      757.92     11.09 o
  12   3   0       70.96       67.37      2.18 o
  13   3   0        4.02        2.67      1.08 o
  14   3   0        5.68        4.97      1.38 o
  15   3   0      414.66      422.90      7.17 o
  16   3   0       61.02       58.37      3.10 o
  17   3   0       41.89       40.34      2.26 o
  18   3   0        0.00        0.59      1.21 o
  19   3   0      116.69      121.39      3.41 o
  20   3   0       31.64       32.99      2.30 o
  21   3   0       45.93       44.14      2.96 o
   0   4   0      362.47      305.67      4.04 o
   1   4   0     3497.64     3486.48     29.79 o
   2   4   0      163.70      173.11      2.15 o
   3   4   0      997.66      909.79      8.28 o
   4   4   0      752.45      639.44      6.51 o
   5   4   0     4150.12     4035.95     34.30 o
   6   4   0     1037.41     1056.72     10.28 o
   7   4   0        0.85        1.24      0.55 o
   8   4   0      969.07      896.77     10.43 o
   9   4   0     2805.21     2719.56     31.26 o
  10   4   0     1439.01     1470.43     17.93 o
  11   4   0      214.92      225.21      3.89 o
  12   4   0      672.80      672.25      8.26 o
  13   4   0     1327.07     1327.82     16.33 o
  14   4   0     1067.55     1085.66     14.23 o
  15   4   0      258.09      261.25      5.20 o
  16   4   0      297.70      313.28      5.92 o
  17   4   0      468.89      467.43      8.95 o
  18   4   0      497.55      502.09      8.20 o
  19   4   0      112.93      122.19      3.85 o
  20   4   0       74.78       84.02      3.49 o
  21   4   0      128.15      136.51      5.64 o
   0   5   0      402.09      404.84      6.13 o
   1   5   0      147.95      146.92      2.04 o
   2   5   0       91.45       94.64      1.44 o
   3   5   0      139.15      136.21      1.75 o
   4   5   0      187.67      178.49      2.37 o
   5   5   0      209.17      206.32      3.24 o
   6   5   0      380.50      386.63      4.50 o
   7   5   0      116.67      117.10      3.25 o
   8   5   0        0.10        1.54      0.87 o
   9   5   0      231.25      230.80      3.96 o
  10   5   0      389.87      401.55      7.17 o
  11   5   0       87.30       85.05      3.36 o
  12   5   0      136.30      139.41      3.13 o
  13   5   0      183.01      189.39      3.81 o
  14   5   0      186.06      186.18      3.89 o
  15   5   0       41.94       42.69      2.28 o
  16   5   0      237.54      244.48      4.89 o
  17   5   0      120.98      117.43      4.00 o
  18   5   0       33.04       31.71      3.06 o
  19   5   0       10.61        8.50      1.71 o
  20   5   0      168.46      162.70      5.34 o
  21   5   0       59.74       56.16      4.08 o
   0   6   0     5473.59     5284.33     60.16 o
   1   6   0     8899.95     8595.62     73.71 o
   2   6   0      135.80      143.37      2.76 o
   3   6   0     8667.19     8372.77     69.53 o
   4   6   0     4373.08     4255.29     35.75 o
   5   6   0     4903.67     4714.60     40.18 o
   6   6   0     1032.65     1038.18      9.91 o
   7   6   0     4767.81     4782.41     45.78 o
   8   6   0     2329.05     2405.92     22.72 o
   9   6   0     1674.97     1639.25     16.72 o
  10   6   0     1609.33     1637.83     19.13 o
  11   6   0     1739.34     1777.36     17.70 o
  12   6   0      868.52      913.24     12.83 o
  13   6   0      331.97      321.66      6.11 o
  14   6   0     1217.13     1222.87     14.07 o
  15   6   0      435.28      440.98      8.24 o
  16   6   0      247.29      245.24      5.18 o
  17   6   0       20.32       19.02      2.06 o
  18   6   0      576.17      580.38      9.97 o
  19   6   0       70.12       65.38      3.04 o
  20   6   0       63.12       57.36      3.68 o
   0   7   0       48.35       47.73      2.02 o
   1   7   0       12.51       12.18      0.93 o
   2   7   0        1.26        2.13      0.35 o
   3   7   0       35.11       34.25      0.96 o
   4   7   0       90.03       87.50      2.03 o
   5   7   0       25.92       22.91      1.21 o
   6   7   0        8.43        7.11      0.77 o
   7   7   0      214.80      214.20      3.43 o
   8   7   0      179.16      168.54      3.90 o
   9   7   0        1.11        1.06      0.84 o
  10   7   0       14.75       14.68      1.30 o
  11   7   0      337.96      343.57      5.42 o
  12   7   0      225.67      224.40      4.30 o
  13   7   0       62.54       68.33      2.56 o
  14   7   0       18.95       18.51      2.17 o
  15   7   0      242.90      233.69      4.77 o
  16   7   0      182.91      178.60      5.65 o
  17   7   0      132.07      123.27      4.24 o
  18   7   0       17.26       20.76      2.56 o
  19   7   0       90.12       88.39      3.55 o
   0   8   0     3722.74     3774.39     44.63 o
   1   8   0     2992.02     3061.45     27.18 o
   2   8   0       50.59       58.76      1.65 o
   3   8   0     2976.87     2987.77     25.39 o
   4   8   0     3039.97     3110.89     27.54 o
   5   8   0     1519.97     1519.25     14.38 o
   6   8   0      299.85      305.27      4.55 o
   7   8   0     1566.03     1548.25     15.44 o
   8   8   0     1611.77     1654.50     16.45 o
   9   8   0      294.41      312.86      5.10 o
  10   8   0      357.09      370.03      6.62 o
  11   8   0      501.86      504.59      7.11 o
  12   8   0      603.40      618.06      8.34 o
  13   8   0        0.92        2.09      1.20 o
  14   8   0      215.91      215.43      4.49 o
  15   8   0      104.97       95.60      3.66 o
  16   8   0      178.66      173.15      5.06 o
  17   8   0       90.64       95.84      4.55 o
  18   8   0       79.37       66.79      3.41 o
  19   8   0       15.36       15.60      2.81 o
   0   9   0        1.75        1.67      1.49 o
   1   9   0        1.04        0.19      0.80 o
   2   9   0        2.97        2.98      0.58 o
   3   9   0        1.64        2.11      0.71 o
   4   9   0        4.01        3.73      0.76 o
   5   9   0        0.15       -0.72      2.68 o
   6   9   0       12.38        8.24      1.27 o
   7   9   0       26.28       24.11      1.44 o
   8   9   0       12.16        9.53      1.22 o
   9   9   0       15.36       11.74      1.54 o
  10   9   0        9.15        6.69      1.89 o
  11   9   0       42.41       38.46      2.71 o
  12   9   0       18.27       20.90      1.65 o
  13   9   0       54.44       51.14      2.36 o
  14   9   0        0.59       -3.38      4.83 o
  15   9   0       23.23       21.77      2.42 o
  16   9   0       13.84       12.47      1.83 o
  17   9   0       71.97       60.11      3.25 o
  18   9   0        2.91        1.91      2.08 o
   0  10   0     4691.74     4815.37     51.22 o
   1  10   0     3288.11     3326.18     31.81 o
   2  10   0       22.96       69.79      3.46 o
   3  10   0     3335.11     3429.42     31.61 o
   4  10   0     3606.68     3669.83     32.69 o
   5  10   0     2349.98     2406.76     22.51 o
   6  10   0      157.40      197.99      4.99 o
   7  10   0     2523.47     2600.88     26.42 o
   8  10   0     1656.08     1654.14     17.10 o
   9  10   0     1244.91     1280.16     14.49 o
  10  10   0      218.15      244.95      5.32 o
  11  10   0     1502.00     1556.02     17.75 o
  12  10   0      440.04      432.44      7.56 o
  13  10   0      470.19      478.12      8.23 o
  14  10   0      142.14      156.33      5.69 o
  15  10   0      691.90      714.50     11.11 o
  16  10   0       58.95       52.86      3.15 o
  17  10   0      128.62      135.08      4.89 o
   0  11   0        5.02        5.57      2.21 o
   1  11   0      415.76      418.20      5.57 o
   2  11   0       37.22       44.12      2.15 o
   3  11   0      192.22      188.88      3.95 o
   4  11   0       26.35       26.13      1.55 o
   5  11   0      504.48      499.87      6.92 o
   6  11   0      223.54      236.43      4.70 o
   7  11   0       37.58       47.79      2.14 o
   8  11   0      119.96      129.71      3.36 o
   9  11   0      390.50      386.45      6.41 o
  10  11   0      257.44      259.80      5.66 o
  11  11   0        0.03        7.07      2.22 o
  12  11   0      222.38      222.77      5.36 o
  13  11   0      207.91      214.29      6.18 o
  14  11   0      119.24      117.11      4.75 o
  15  11   0        7.70       13.32      2.09 o
   0  12   0       94.60       89.92      3.63 o
   1  12   0       92.74       84.64      2.78 o
   2  12   0       27.27       21.59      1.70 o
   3  12   0        0.09       -4.40      4.40 o
   4  12   0       65.09       65.13      3.30 o
   5  12   0      251.47      234.76      4.47 o
   6  12   0      172.81      164.86      3.75 o
   7  12   0       61.43       52.30      2.24 o
   8  12   0       22.54       18.41      1.95 o
   9  12   0      288.36      279.89      5.94 o
  10  12   0      231.16      226.14      5.93 o
  11  12   0      123.59      128.47      4.09 o
  12  12   0        2.73        3.16      1.47 o
  13  12   0      193.06      183.87      5.86 o
  14  12   0      151.40      145.07      4.62 o
   0  13   0       59.61       49.99      2.94 o
   1  13   0        0.85       -2.47      3.69 o
   2  13   0        0.02       -1.33      4.49 o
   3  13   0        5.80        2.06      1.52 o
   4  13   0       48.13       38.72      2.93 o
   5  13   0        3.42        2.55      1.17 o
   6  13   0        0.13       -1.26      3.79 o
   7  13   0       23.05       19.55      1.92 o
   8  13   0       26.03       27.21      2.70 o
   9  13   0       20.03       17.21      2.41 o
  10  13   0        0.20       -1.87      4.09 o
  11  13   0       33.33       30.94      2.42 o
  12  13   0        9.44        9.95      1.86 o
   0  14   0      389.10      407.85      8.77 o
   1  14   0       84.54       88.02      3.41 o
   2  14   0        0.15       -0.19      4.09 o
   3  14   0      262.55      262.37      7.14 o
   4  14   0      285.37      293.94      9.20 o
   5  14   0        4.82        3.51      1.99 o
   6  14   0        1.44        2.08      1.74 o
   7  14   0      376.44      377.25      9.75 o
   8  14   0      105.68      102.85      4.00 o
   9  14   0        3.75        1.59      2.18 o
  10  14   0        4.04        5.59      2.04 o
   0  15   0      263.43      221.75     14.30 o
   1  15   0        8.13        7.73      2.18 o
   2  15   0        2.81       -1.28      4.17 o
   3  15   0        6.10        4.54      1.82 o
   4  15   0      181.12      170.58      7.66 o
   5  15   0        1.76        0.78      1.57 o
   6  15   0       16.66       12.06      2.08 o
   7  15   0        0.88       -0.18      3.72 o
 -21   0   1       24.84       26.02      4.25 o
 -19   0   1      321.17      318.92      9.59 o
 -17   0   1      257.63      260.61      6.47 o
 -15   0   1      178.08      188.49      5.17 o
 -13   0   1     1011.19     1016.94     21.85 o
 -11   0   1        0.87        1.67      1.67 o
  -9   0   1     2533.41     2444.91     27.46 o
  -7   0   1      625.12      594.55     15.27 o
  -5   0   1     4647.16     4363.62     56.68 o
  -3   0   1     1914.11     1969.02     24.32 o
   3   0   1      340.52      404.87      5.63 o
   5   0   1     1279.55     1171.86     15.51 o
   7   0   1      242.68      250.08      6.05 o
   9   0   1        1.79        4.89      2.21 o
  11   0   1      259.48      269.96      6.28 o
  13   0   1      258.03      272.63      7.27 o
  15   0   1      358.41      366.59     12.07 o
  17   0   1      326.81      345.87      9.35 o
  19   0   1      322.11      336.48     10.04 o
  21   0   1      157.20      165.23     10.58 o
 -22   1   1       49.54       51.77      3.69 o
 -21   1   1        0.07        3.03      1.81 o
 -20   1   1       25.58       23.90      2.25 o
 -19   1   1      370.43      362.92      7.49 o
 -18   1   1      168.23      177.86      4.40 o
 -17   1   1       55.45       59.81      2.31 o
 -16   1   1       98.73      100.48      2.78 o
 -15   1   1      956.42      968.75     11.42 o
 -14   1   1      526.18      536.16      7.40 o
 -13   1   1      283.77      279.73      4.42 o
 -12   1   1      239.26      234.09      4.42 o
 -11   1   1     2155.46     2260.14     27.10 o
 -10   1   1     1306.51     1301.32     16.61 o
  -9   1   1      330.34      279.72      4.40 o
  -8   1   1      352.68      355.65      5.07 o
  -7   1   1     4649.12     4822.87     46.54 o
  -6   1   1     2266.66     2185.84     21.93 o
  -5   1   1        0.37        6.03      0.57 o
  -4   1   1      245.78      238.31      2.87 o
  -3   1   1     7079.93     7013.94     61.04 o
  -2   1   1     3799.13     4093.94     38.33 o
  -1   1   1     3967.40     3945.82     54.55 o
   1   1   1     1643.44     1588.64     20.44 o
   2   1   1     4760.13     5016.63     48.22 o
   3   1   1    13431.39    13430.83    131.55 o
   4   1   1     1155.46     1132.79     10.79 o
   5   1   1      196.31      159.29      2.48 o
   6   1   1     2825.85     2661.39     26.32 o
   7   1   1     9781.60    10157.36     99.52 o
   8   1   1     1094.74     1060.08     13.81 o
   9   1   1     1081.28     1024.36     12.58 o
  10   1   1     1796.90     1712.29     18.29 o
  11   1   1     5685.56     5848.70     61.21 o
  12   1   1      746.46      742.53      9.84 o
  13   1   1     1132.41     1139.11     16.15 o
  14   1   1      840.46      831.05     10.98 o
  15   1   1     2865.27     2925.63     31.42 o
  16   1   1      304.93      336.00      6.33 o
  17   1   1      642.94      648.21      9.86 o
  18   1   1      239.74      248.11      6.55 o
  19   1   1     1085.54     1086.41     15.41 o
  20   1   1       70.68       76.12      3.55 o
  21   1   1      225.05      228.61      7.32 o
 -22   2   1      105.29      107.90      5.03 o
 -21   2   1        2.68       -2.04      4.20 o
 -20   2   1        6.66        8.76      1.80 o
 -19   2   1       62.07       63.37      2.70 o
 -18   2   1      412.43      438.31      7.43 o
 -17   2   1        5.77        6.80      1.54 o
 -16   2   1       51.42       51.84      2.34 o
 -15   2   1      537.59      537.79      7.12 o
 -14   2   1      893.48      898.04     10.67 o
 -13   2   1      132.74      140.33      3.12 o
 -12   2   1      151.95      146.76      3.72 o
 -11   2   1     2098.25     2045.57     20.38 o
 -10   2   1     1018.43      979.63     11.22 o
  -9   2   1      632.46      630.98      9.49 o
  -8   2   1      144.84      113.73      2.36 o
  -7   2   1     5653.31     5514.48     55.16 o
  -6   2   1      721.41      716.16      9.20 o
  -5   2   1     2555.64     2545.90     28.49 o
  -4   2   1      167.89      204.43      2.68 o
  -3   2   1    13255.09    13518.90    116.87 o
  -2   2   1      258.64      264.21      3.03 o
  -1   2   1     8056.31     8437.71     73.20 o
   0   2   1     2740.60     2772.78     23.38 o
   1   2   1    13905.45    14669.87    134.86 o
   2   2   1       73.49       74.06      1.11 o
   3   2   1     7661.66     7858.26     69.81 o
   4   2   1     1295.30     1396.65     14.13 o
   5   2   1     4624.16     4597.06     40.51 o
   6   2   1      207.71      197.88      2.53 o
   7   2   1     3877.94     3743.03     40.99 o
   8   2   1      349.66      353.94      4.82 o
   9   2   1     1195.24     1144.08     12.73 o
  10   2   1       87.45       81.48      2.45 o
  11   2   1     1858.27     1845.52     20.47 o
  12   2   1      118.43      120.36      2.60 o
  13   2   1      233.93      229.94      4.39 o
  14   2   1        7.44        7.59      1.14 o
  15   2   1      743.26      751.05     11.50 o
  16   2   1       11.00       14.55      1.81 o
  17   2   1       18.14       19.50      2.24 o
  18   2   1        2.77       -0.41      3.55 o
  19   2   1      222.51      223.03      5.80 o
  20   2   1        2.73        3.77      2.03 o
  21   2   1        0.01        3.04      1.79 o
 -21   3   1        9.95        9.53      2.60 o
 -20   3   1       84.80       88.87      4.45 o
 -19   3   1       65.72       65.51      3.42 o
 -18   3   1       85.73       88.34      3.24 o
 -17   3   1       18.86       23.35      1.75 o
 -16   3   1       42.48       41.44      2.44 o
 -15   3   1       58.18       54.95      2.08 o
 -14   3   1      258.56      271.51      6.43 o
 -13   3   1       37.00       34.63      1.90 o
 -12   3   1        3.13        3.37      1.27 o
 -11   3   1        0.11       -0.19      2.83 o
 -10   3   1      479.86      485.68      7.35 o
  -9   3   1       96.83       97.24      2.45 o
  -8   3   1      138.47      140.67      2.87 o
  -7   3   1      242.49      250.01      3.54 o
  -6   3   1      803.06      848.51     10.64 o
  -5   3   1      263.03      255.35      2.96 o
  -4   3   1      292.54      293.50      3.55 o
  -3   3   1     1283.55     1243.35     11.34 o
  -2   3   1     1901.80     1929.07     17.57 o
  -1   3   1      964.18      908.17      8.34 o
   0   3   1       22.71       25.12      0.56 o
   1   3   1     1902.09     1817.58     17.91 o
   2   3   1     1951.35     1987.70     17.70 o
   3   3   1     1303.54     1271.53     11.91 o
   4   3   1     1102.69     1052.41      9.78 o
   5   3   1      675.85      636.11      6.82 o
   6   3   1      691.36      731.98      8.80 o
   7   3   1      521.56      532.52      7.44 o
   8   3   1     1283.35     1222.14     13.61 o
   9   3   1      162.84      156.37      3.23 o
  10   3   1      382.48      385.88      5.19 o
  11   3   1      149.61      153.54      3.28 o
  12   3   1      864.43      842.75      9.54 o
  13   3   1       40.75       37.72      1.71 o
  14   3   1      330.60      338.08      6.08 o
  15   3   1       18.88       16.02      1.93 o
  16   3   1      343.01      346.33      6.54 o
  17   3   1        1.38        0.48      1.42 o
  18   3   1      242.65      238.95      5.33 o
  19   3   1        0.14        2.18      1.69 o
  20   3   1       69.77       68.35      3.36 o
  21   3   1        2.27        1.58      2.32 o
 -21   4   1      369.55      368.40     10.90 o
 -20   4   1        2.25        2.54      1.53 o
 -19   4   1       47.77       46.51      2.40 o
 -18   4   1      635.51      657.65     12.20 o
 -17   4   1     1178.84     1223.41     16.52 o
 -16   4   1        3.83        5.11      1.31 o
 -15   4   1       63.04       61.81      2.38 o
 -14   4   1     1291.84     1306.37     14.50 o
 -13   4   1     2435.23     2492.87     26.14 o
 -12   4   1       54.60       50.22      1.89 o
 -11   4   1       16.80       13.61      1.56 o
 -10   4   1     1656.47     1630.96     16.82 o
  -9   4   1     3247.66     3300.27     33.71 o
  -8   4   1      134.31      125.76      1.79 o
  -7   4   1       39.08       45.91      1.10 o
  -6   4   1     1283.72     1247.35     11.78 o
  -5   4   1     2471.14     2572.53     23.05 o
  -4   4   1      181.95      204.14      2.49 o
  -3   4   1      364.26      447.77      4.32 o
  -2   4   1      230.87      230.24      2.39 o
  -1   4   1      269.76      338.86      3.61 o
   0   4   1       16.80       28.65      0.92 o
   1   4   1     1015.25     1201.76     12.12 o
   2   4   1      157.51      156.02      1.94 o
   3   4   1      375.86      332.03      3.76 o
   4   4   1      289.92      260.76      3.06 o
   5   4   1     1160.40     1213.63     12.88 o
   6   4   1      410.06      387.76      6.54 o
   7   4   1      942.55      902.67     10.70 o
   8   4   1      527.67      511.28      7.77 o
   9   4   1      636.26      650.11     10.50 o
  10   4   1      209.97      206.07      3.66 o
  11   4   1      727.87      711.95      8.44 o
  12   4   1      312.96      308.01      4.84 o
  13   4   1      288.99      285.19      6.16 o
  14   4   1       44.37       44.64      2.01 o
  15   4   1      271.31      265.57      6.52 o
  16   4   1       83.18       86.61      3.10 o
  17   4   1      127.17      127.82      4.41 o
  18   4   1        1.55        0.75      1.40 o
  19   4   1       43.98       44.37      2.89 o
  20   4   1        3.59        1.04      1.32 o
  21   4   1       54.77       48.80      3.58 o
 -21   5   1      116.99      123.56      6.07 o
 -20   5   1       30.07       28.35      2.24 o
 -19   5   1      219.41      221.20      5.63 o
 -18   5   1      126.59      128.21      4.92 o
 -17   5   1      305.42      307.47      5.75 o
 -16   5   1      102.72      107.75      3.69 o
 -15   5   1      844.86      878.12     10.87 o
 -14   5   1      548.60      559.61      8.36 o
 -13   5   1      746.72      767.82      9.07 o
 -12   5   1      253.55      265.51      4.53 o
 -11   5   1     2446.90     2488.05     28.91 o
 -10   5   1     1820.86     1807.22     19.22 o
  -9   5   1     1778.92     1817.91     20.80 o
  -8   5   1      478.05      491.60      7.98 o
  -7   5   1     5018.67     5097.02     44.66 o
  -6   5   1     4960.53     5005.50     45.14 o
  -5   5   1     4032.18     4167.44     36.03 o
  -4   5   1      699.07      738.50      7.23 o
  -3   5   1     6500.40     6588.52     55.07 o
  -2   5   1     9821.79     9985.60     85.80 o
  -1   5   1     7439.61     7689.75     65.80 o
   0   5   1      717.60      754.38      8.59 o
   1   5   1     3620.88     3715.30     33.78 o
   2   5   1    11057.13    11163.69     96.36 o
   3   5   1     9821.16    10006.26     85.86 o
   4   5   1      404.50      420.22      5.19 o
   5   5   1     1006.25     1051.33     11.28 o
   6   5   1     7343.43     7284.66     68.73 o
   7   5   1     7915.13     8047.96     80.43 o
   8   5   1      146.41      154.83      2.93 o
   9   5   1       93.56      101.35      2.69 o
  10   5   1     3161.34     3192.44     36.96 o
  11   5   1     4246.54     4272.24     40.21 o
  12   5   1       44.88       52.71      2.02 o
  13   5   1       25.22       27.65      1.65 o
  14   5   1      980.14     1007.40     13.14 o
  15   5   1     1602.69     1645.47     18.73 o
  16   5   1        8.51       11.12      1.62 o
  17   5   1       99.05       98.52      3.78 o
  18   5   1      215.93      219.18      5.30 o
  19   5   1      424.92      439.36      9.40 o
  20   5   1        0.63        0.60      1.51 o
 -20   6   1        0.06        2.44      1.31 o
 -19   6   1      173.89      179.68      4.92 o
 -18   6   1       11.54        8.53      1.73 o
 -17   6   1      710.92      736.42     11.52 o
 -16   6   1       40.81       43.90      2.85 o
 -15   6   1      369.00      373.20      5.67 o
 -14   6   1       40.36       35.97      2.01 o
 -13   6   1     1294.28     1314.56     14.60 o
 -12   6   1      265.54      266.02      4.36 o
 -11   6   1      572.10      570.87      7.03 o
 -10   6   1      111.76      115.89      2.62 o
  -9   6   1     1320.88     1322.27     15.33 o
  -8   6   1      688.22      684.88      7.67 o
  -7   6   1      755.62      774.63      8.24 o
  -6   6   1      236.35      230.43      3.30 o
  -5   6   1      601.71      582.05      6.35 o
  -4   6   1      950.53      943.63      8.63 o
  -3   6   1      863.66      868.15      7.72 o
  -2   6   1      345.00      334.61      4.02 o
  -1   6   1        7.22        4.24      0.90 o
   0   6   1      673.28      666.85      6.93 o
   1   6   1      795.87      814.95      8.51 o
   2   6   1      210.26      204.01      2.42 o
   3   6   1      355.32      365.02      4.30 o
   4   6   1      180.68      170.66      2.59 o
   5   6   1      612.18      607.40      6.43 o
   6   6   1       12.22       12.72      1.05 o
   7   6   1      608.98      621.71      7.47 o
   8   6   1        2.84        6.49      1.11 o
   9   6   1      337.36      333.41      4.79 o
  10   6   1       64.41       62.01      2.17 o
  11   6   1      340.14      348.93      5.89 o
  12   6   1       27.18       28.79      1.62 o
  13   6   1      131.89      129.23      3.05 o
  14   6   1      201.23      208.49      4.41 o
  15   6   1       71.08       69.79      3.74 o
  16   6   1       49.08       45.50      2.69 o
  17   6   1       29.91       29.65      2.08 o
  18   6   1      194.75      198.76      6.47 o
  19   6   1        0.34       -0.78      4.76 o
  20   6   1       31.01       29.02      3.42 o
 -20   7   1      106.87      100.48      4.40 o
 -19   7   1      116.18      113.63      4.00 o
 -18   7   1       21.54       18.45      1.97 o
 -17   7   1       36.63       42.14      2.72 o
 -16   7   1      480.82      473.64      9.20 o
 -15   7   1      197.87      197.51      4.89 o
 -14   7   1       23.07       22.35      1.70 o
 -13   7   1       79.67       83.93      3.21 o
 -12   7   1     1272.91     1305.93     14.51 o
 -11   7   1      199.47      197.16      3.59 o
 -10   7   1       45.95       49.34      1.78 o
  -9   7   1      108.14      105.81      2.47 o
  -8   7   1     1891.73     1919.13     18.14 o
  -7   7   1      100.87       98.72      1.93 o
  -6   7   1      142.09      137.59      2.93 o
  -5   7   1       91.68       88.24      1.55 o
  -4   7   1     1260.50     1243.23     11.23 o
  -3   7   1       24.26       26.47      0.89 o
  -2   7   1      302.01      283.26      3.54 o
  -1   7   1       46.13       52.94      1.49 o
   0   7   1       40.13       32.41      1.30 o
   1   7   1        6.62        9.56      0.63 o
   2   7   1      456.57      443.36      4.49 o
   3   7   1       10.65       14.25      0.73 o
   4   7   1      811.76      822.43      8.16 o
   5   7   1        5.64        5.43      0.67 o
   6   7   1      528.97      523.97      5.96 o
   7   7   1        7.85        8.88      0.84 o
   8   7   1     2173.52     2222.41     22.53 o
   9   7   1       41.57       48.59      2.14 o
  10   7   1      290.80      296.34      5.39 o
  11   7   1       18.58       21.27      1.74 o
  12   7   1     2144.97     2180.79     23.39 o
  13   7   1      111.74      119.89      3.73 o
  14   7   1       85.95       92.98      3.03 o
  15   7   1       30.72       35.45      2.18 o
  16   7   1     1183.15     1224.10     16.37 o
  17   7   1      125.79      126.60      4.93 o
  18   7   1       17.24       14.85      1.97 o
  19   7   1       30.23       31.52      2.49 o
 -19   8   1       18.73       17.44      1.91 o
 -18   8   1       60.71       58.56      3.41 o
 -17   8   1      171.69      159.83      4.63 o
 -16   8   1      126.31      125.55      4.33 o
 -15   8   1       43.51       41.84      2.36 o
 -14   8   1      126.87      127.92      3.78 o
 -13   8   1      366.18      369.95      6.03 o
 -12   8   1      906.61      928.93     12.14 o
 -11   8   1       91.99       93.61      3.98 o
 -10   8   1      135.25      140.00      3.92 o
  -9   8   1      612.55      610.77      7.88 o
  -8   8   1     2657.25     2739.62     25.64 o
  -7   8   1      175.66      180.53      3.43 o
  -6   8   1       70.84       76.38      1.99 o
  -5   8   1      778.85      735.73      7.09 o
  -4   8   1     4420.32     4518.35     38.46 o
  -3   8   1      227.18      211.84      3.41 o
  -2   8   1       10.79       12.74      1.14 o
  -1   8   1      610.26      565.13      6.56 o
   0   8   1     4413.44     4444.49     41.59 o
   1   8   1      208.49      186.65      3.04 o
   2   8   1        0.11        0.48      0.61 o
   3   8   1      258.89      242.13      3.50 o
   4   8   1     2676.81     2710.37     23.44 o
   5   8   1      149.79      138.24      3.02 o
   6   8   1       14.90       14.64      1.15 o
   7   8   1       42.20       40.55      1.92 o
   8   8   1     1113.90     1139.73     12.48 o
   9   8   1       83.92       91.13      2.85 o
  10   8   1       99.60      105.21      3.51 o
  11   8   1        0.31        1.72      1.21 o
  12   8   1      367.40      366.09      5.95 o
  13   8   1       45.64       47.76      2.16 o
  14   8   1      180.04      182.10      4.13 o
  15   8   1       11.04        9.33      1.68 o
  16   8   1      119.35      132.12      4.47 o
  17   8   1       20.86       18.32      2.43 o
  18   8   1      154.75      150.83      5.01 o
 -18   9   1        1.66       -1.42      4.00 o
 -17   9   1       40.97       44.19      2.70 o
 -16   9   1       69.07       68.39      3.40 o
 -15   9   1        0.67        1.12      1.54 o
 -14   9   1        2.80       -1.82      4.30 o
 -13   9   1      180.92      178.20      4.74 o
 -12   9   1      173.15      174.14      4.37 o
 -11   9   1        0.37       -0.43      3.75 o
 -10   9   1       17.63       16.04      1.42 o
  -9   9   1      353.59      366.75      6.28 o
  -8   9   1      214.00      218.14      4.13 o
  -7   9   1        0.38       -1.57      3.61 o
  -6   9   1       23.72       17.07      1.25 o
  -5   9   1      300.03      300.82      4.01 o
  -4   9   1       80.86       80.69      2.12 o
  -3   9   1       14.89       10.32      0.75 o
  -2   9   1       20.15       17.65      0.92 o
  -1   9   1       62.17       61.50      1.82 o
   0   9   1       18.19       17.59      1.10 o
   1   9   1       77.20       66.84      2.06 o
   2   9   1       12.54        8.18      0.83 o
   3   9   1       30.81       34.04      1.34 o
   4   9   1      325.51      338.36      4.51 o
   5   9   1      120.47      111.01      2.64 o
   6   9   1       14.65       11.03      1.09 o
   7   9   1      240.46      244.73      4.01 o
   8   9   1      651.60      653.99      8.08 o
   9   9   1       97.08       95.01      2.80 o
  10   9   1       25.76       28.45      1.76 o
  11   9   1      313.71      318.58      5.70 o
  12   9   1      618.34      640.86      8.78 o
  13   9   1       45.05       45.01      2.27 o
  14   9   1       22.85       19.55      1.66 o
  15   9   1      208.79      209.00      5.63 o
  16   9   1      332.38      334.44      7.45 o
  17   9   1        8.34        9.61      2.09 o
  18   9   1        9.14        8.90      1.79 o
 -17  10   1      120.00      113.91      4.17 o
 -16  10   1       38.12       35.69      2.42 o
 -15  10   1       18.86       17.22      1.98 o
 -14  10   1       47.69       43.98      2.78 o
 -13  10   1      259.50      256.96      5.73 o
 -12  10   1        0.66        1.08      1.76 o
 -11  10   1       17.93       22.19      2.06 o
 -10  10   1       48.68       49.61      2.32 o
  -9  10   1      294.70      310.69      6.41 o
  -8  10   1       66.54       71.12      2.95 o
  -7  10   1      258.49      269.65      5.76 o
  -6  10   1        4.57        8.62      1.36 o
  -5  10   1      131.52      143.01      2.96 o
  -4  10   1      280.77      291.22      4.30 o
  -3  10   1      645.07      664.96      8.45 o
  -2  10   1       67.24       67.45      2.16 o
  -1  10   1        0.07        4.29      1.42 o
   0  10   1      455.70      469.52      6.04 o
   1  10   1      732.75      750.44      8.34 o
   2  10   1      390.42      386.40      5.03 o
   3  10   1      100.82      107.26      2.44 o
   4  10   1      463.65      471.90      5.90 o
   5  10   1      410.43      438.66      6.13 o
   6  10   1      753.47      769.11      8.85 o
   7  10   1      181.33      177.65      4.01 o
   8  10   1      294.56      293.63      5.81 o
   9  10   1      102.27      118.06      3.32 o
  10  10   1      796.97      815.20     10.47 o
  11  10   1      106.56      112.69      3.25 o
  12  10   1      130.85      129.10      3.82 o
  13  10   1        6.53       15.24      2.53 o
  14  10   1      529.90      525.18      9.96 o
  15  10   1       20.45       20.14      2.23 o
  16  10   1       49.60       52.04      3.40 o
  17  10   1        0.33       -1.97      5.60 o
 -16  11   1        0.20        3.03      1.66 o
 -15  11   1      195.38      186.53      6.00 o
 -14  11   1        6.46        4.82      1.62 o
 -13  11   1      116.56      121.50      4.05 o
 -12  11   1        6.56        9.77      1.70 o
 -11  11   1      573.53      569.07      9.18 o
 -10  11   1        0.03        3.10      2.06 o
  -9  11   1      469.33      474.07      8.94 o
  -8  11   1       38.06       50.54      2.27 o
  -7  11   1     1153.81     1182.23     13.13 o
  -6  11   1       15.27       23.20      1.70 o
  -5  11   1     1495.77     1503.63     15.78 o
  -4  11   1       67.02       91.78      3.05 o
  -3  11   1     1453.90     1478.12     19.07 o
  -2  11   1       53.13       62.58      2.12 o
  -1  11   1     3252.47     3265.55     30.36 o
   0  11   1       52.24       83.22      4.24 o
   1  11   1     1069.59     1087.12     12.38 o
   2  11   1       76.73       88.42      2.57 o
   3  11   1     4619.15     4657.71     43.01 o
   4  11   1       19.23       49.57      2.17 o
   5  11   1      395.32      408.46      6.73 o
   6  11   1       60.17       74.08      2.44 o
   7  11   1     4238.24     4215.92     40.05 o
   8  11   1        3.26       20.17      2.58 o
   9  11   1       32.97       44.09      2.44 o
  10  11   1       20.30       40.06      4.05 o
  11  11   1     2600.34     2609.06     28.65 o
  12  11   1        0.45       10.84      1.84 o
  13  11   1       13.44       18.38      1.96 o
  14  11   1        0.89        8.49      1.72 o
  15  11   1     1086.51     1081.77     16.23 o
 -14  12   1      171.75      165.53      5.00 o
 -13  12   1      318.81      303.74      6.32 o
 -12  12   1       16.96       14.75      2.17 o
 -11  12   1       38.23       38.61      4.01 o
 -10  12   1      205.87      215.10      5.31 o
  -9  12   1      489.30      496.35      8.40 o
  -8  12   1      124.90      120.76      3.55 o
  -7  12   1        0.26       -0.21      3.97 o
  -6  12   1      120.49      128.90      3.31 o
  -5  12   1      495.10      490.45     10.01 o
  -4  12   1      459.56      454.84      7.21 o
  -3  12   1       47.24       47.61      2.30 o
  -2  12   1       16.23       13.06      1.31 o
  -1  12   1      308.06      315.17      5.57 o
   0  12   1      987.31      987.22     12.76 o
   1  12   1       97.18       95.79      3.39 o
   2  12   1        8.12        8.30      1.57 o
   3  12   1      115.37      118.61      3.04 o
   4  12   1     1300.12     1304.29     18.59 o
   5  12   1       75.72       78.69      2.71 o
   6  12   1       35.90       35.45      1.78 o
   7  12   1       26.12       26.63      2.11 o
   8  12   1     1092.78     1108.10     15.53 o
   9  12   1       25.19       28.50      1.99 o
  10  12   1       26.92       27.04      3.03 o
  11  12   1        4.83        6.14      1.48 o
  12  12   1      587.42      567.80      9.61 o
  13  12   1        3.31        4.39      1.69 o
  14  12   1        6.66        2.50      1.45 o
 -12  13   1        0.16        1.87      1.46 o
 -11  13   1      298.68      288.70      6.50 o
 -10  13   1       30.75       29.89      2.31 o
  -9  13   1        0.08        2.96      1.97 o
  -8  13   1        3.73        3.53      2.18 o
  -7  13   1      341.07      352.54      7.15 o
  -6  13   1      149.14      142.76      4.33 o
  -5  13   1        0.96        1.03      1.46 o
  -4  13   1        9.47       13.18      1.90 o
  -3  13   1      246.07      250.23      6.82 o
  -2  13   1      325.56      310.22      5.52 o
  -1  13   1        0.62        0.60      1.41 o
   0  13   1        3.72        4.81      1.14 o
   1  13   1      100.22      107.26      2.91 o
   2  13   1      377.58      370.37      5.85 o
   3  13   1        1.02        3.03      2.23 o
   4  13   1        0.21       -0.96      3.66 o
   5  13   1       16.17       14.17      1.68 o
   6  13   1      228.26      221.44      4.82 o
   7  13   1       12.26        8.38      1.44 o
   8  13   1        4.65        2.42      1.40 o
   9  13   1        0.01       -0.28      3.97 o
  10  13   1       60.70       60.29      3.51 o
  11  13   1       27.42       28.05      2.35 o
  12  13   1        5.20        3.05      1.48 o
 -10  14   1      273.73      251.73      9.71 o
  -9  14   1      238.61      232.98      6.59 o
  -8  14   1      166.50      159.40      5.07 o
  -7  14   1      129.63      124.49      6.06 o
  -6  14   1      198.15      198.19      5.37 o
  -5  14   1      280.00      282.04      8.75 o
  -4  14   1      157.65      152.86      4.56 o
  -3  14   1      191.29      178.37      7.20 o
  -2  14   1       57.42       53.64      2.83 o
  -1  14   1      194.44      199.16      4.86 o
   0  14   1       73.58       76.88      3.05 o
   1  14   1      166.39      156.08      4.35 o
   2  14   1        0.02       -0.17      4.24 o
   3  14   1       79.41       73.31      3.39 o
   4  14   1       12.28        7.68      1.40 o
   5  14   1       79.15       70.21      4.71 o
   6  14   1       24.68       20.91      2.01 o
   7  14   1       19.56       20.81      2.44 o
   8  14   1        0.05       -2.09      3.79 o
   9  14   1       15.12       12.25      1.82 o
  10  14   1       41.53       39.23      3.26 o
  -7  15   1        1.05        5.07      1.56 o
  -6  15   1      411.18      411.31     10.37 o
  -5  15   1      312.30      307.92      7.80 o
  -4  15   1       84.32       87.47      3.96 o
  -3  15   1        0.00        3.70      3.27 o
  -2  15   1      650.59      628.60     21.43 o
  -1  15   1      172.19      162.70      5.96 o
   0  15   1       62.25       73.59      4.76 o
   1  15   1       12.06       13.48      2.76 o
   2  15   1      638.13      652.60     12.11 o
   3  15   1       41.14       31.57      4.30 o
   4  15   1       40.68       43.66      2.95 o
   5  15   1       69.05       68.84      4.28 o
   6  15   1      372.19      350.93     14.05 o
 -22   0   2       81.31       85.25      6.99 o
 -20   0   2      134.70      133.39      7.85 o
 -18   0   2      153.35      166.59      6.46 o
 -16   0   2      191.16      199.84      4.69 o
 -14   0   2      201.69      206.97      5.24 o
 -12   0   2      501.42      546.66      8.86 o
 -10   0   2      332.74      339.07      6.17 o
  -8   0   2     2562.42     2716.15     32.89 o
  -6   0   2      881.86      873.80     11.21 o
  -4   0   2    11949.42    12204.48    116.27 o
  -2   0   2     2223.34     2233.22     20.98 o
   0   0   2    30591.74    31787.82    337.52 o
   2   0   2     4105.53     4121.44     53.01 o
   4   0   2    24886.57    25001.54    265.27 o
   6   0   2     4374.35     4325.50     55.44 o
   8   0   2     9057.50     9326.96    128.40 o
  10   0   2     4007.11     4062.14     52.80 o
  12   0   2     2550.03     2671.04     33.37 o
  14   0   2     2983.68     3104.03     36.00 o
  16   0   2      542.99      544.63     10.98 o
  18   0   2     1554.10     1537.62     25.39 o
  20   0   2       67.38       63.70      5.43 o
 -22   1   2        0.10       -2.79      4.31 o
 -21   1   2       25.90       28.72      3.26 o
 -20   1   2      958.22      997.74     17.90 o
 -19   1   2       82.49       85.18      3.53 o
 -18   1   2        6.73        3.00      1.72 o
 -17   1   2       59.35       62.75      2.33 o
 -16   1   2     2310.65     2390.47     29.11 o
 -15   1   2      148.31      151.25      2.88 o
 -14   1   2       49.62       53.19      1.65 o
 -13   1   2       84.58       81.95      2.30 o
 -12   1   2     3654.64     3686.26     46.34 o
 -11   1   2      281.97      298.19      4.36 o
 -10   1   2      124.10      123.50      3.55 o
  -9   1   2      126.41      141.22      2.75 o
  -8   1   2     3709.98     3631.13     35.46 o
  -7   1   2      740.23      774.09      8.54 o
  -6   1   2      185.76      200.52      3.04 o
  -5   1   2      490.20      501.83      5.58 o
  -4   1   2     1339.00     1432.11     12.78 o
  -3   1   2     1562.69     1537.71     13.75 o
  -2   1   2      388.52      282.36      2.89 o
  -1   1   2     3903.09     3996.05     37.90 o
   0   1   2      203.99      181.57      1.98 o
   1   1   2      949.63      954.95      9.34 o
   2   1   2        5.14        4.25      0.51 o
   3   1   2     6830.92     6712.22     60.87 o
   4   1   2     2327.97     2370.13     21.56 o
   5   1   2      112.27      107.34      1.77 o
   6   1   2      291.48      285.61      4.20 o
   7   1   2     3864.78     3765.40     37.79 o
   8   1   2     2968.48     2899.64     26.56 o
   9   1   2       13.83       11.78      0.58 o
  10   1   2      489.44      476.60      5.88 o
  11   1   2     2293.26     2280.17     21.49 o
  12   1   2     2055.41     2060.45     21.71 o
  13   1   2        1.52        0.38      1.28 o
  14   1   2      371.16      387.38      6.24 o
  15   1   2     1250.88     1273.07     16.09 o
  16   1   2      957.90      981.45     14.04 o
  17   1   2        3.01        2.78      1.65 o
  18   1   2      125.84      126.56      4.63 o
  19   1   2      497.54      524.28     12.21 o
  20   1   2      305.87      300.22      7.27 o
  21   1   2        9.86        8.46      2.42 o
 -22   2   2       17.35       15.08      2.72 o
 -21   2   2       76.46       81.96      3.84 o
 -20   2   2       15.39       13.70      2.75 o
 -19   2   2        1.10        2.52      1.51 o
 -18   2   2       21.50       19.52      2.27 o
 -17   2   2      216.97      225.95      4.52 o
 -16   2   2       45.05       45.99      2.04 o
 -15   2   2        8.00        4.26      0.99 o
 -14   2   2        9.56        8.47      1.04 o
 -13   2   2      289.83      289.71      4.62 o
 -12   2   2       57.73       47.14      1.81 o
 -11   2   2       21.30       15.29      1.17 o
 -10   2   2        0.17       -0.36      2.22 o
  -9   2   2      123.17      114.41      2.48 o
  -8   2   2        2.29       -0.88      1.80 o
  -7   2   2        7.52        6.99      0.97 o
  -6   2   2        0.14        0.68      0.29 o
  -5   2   2        4.07        5.66      0.59 o
  -4   2   2      446.41      507.69      5.04 o
  -3   2   2      172.94      177.10      2.09 o
  -2   2   2       76.78       78.23      1.00 o
  -1   2   2      324.87      347.44      3.38 o
   0   2   2     1562.97     1582.26     15.42 o
   1   2   2      473.19      486.87      4.56 o
   2   2   2      181.26      205.36      2.19 o
   3   2   2      507.61      522.00      5.29 o
   4   2   2      295.13      337.83      3.61 o
   5   2   2      454.77      424.78      4.45 o
   6   2   2      218.72      232.43      2.92 o
   7   2   2       57.24       56.27      1.24 o
   8   2   2        0.37        1.97      0.40 o
   9   2   2      184.83      173.83      2.71 o
  10   2   2      241.08      244.09      3.72 o
  11   2   2       49.17       45.47      1.92 o
  12   2   2       24.47       21.85      1.57 o
  13   2   2       40.26       35.29      1.77 o
  14   2   2      205.58      203.51      6.01 o
  15   2   2      185.04      178.84      8.83 o
  16   2   2       32.54       36.32      2.27 o
  17   2   2        0.05       -0.92      3.52 o
  18   2   2      119.40      117.63      4.69 o
  19   2   2      166.86      172.94      5.57 o
  20   2   2       17.54       23.26      2.96 o
  21   2   2       12.98       12.78      1.88 o
 -22   3   2        0.67       -0.77      8.91 o
 -21   3   2        6.96        6.13      1.95 o
 -20   3   2      160.07      163.90      5.54 o
 -19   3   2       55.83       64.55      2.69 o
 -18   3   2       90.41       91.85      3.19 o
 -17   3   2      171.73      178.88      3.87 o
 -16   3   2      473.80      481.50      6.42 o
 -15   3   2      485.31      508.80      8.19 o
 -14   3   2      860.64      872.64     10.33 o
 -13   3   2     1503.36     1544.99     16.23 o
 -12   3   2     1059.02     1087.77     12.72 o
 -11   3   2     1896.83     1849.27     18.27 o
 -10   3   2     4059.20     4037.16     43.09 o
  -9   3   2     6940.28     6963.89     72.00 o
  -8   3   2     1981.54     2038.87     22.57 o
  -7   3   2     4512.86     4381.96     43.92 o
  -6   3   2    14467.15    14301.37    127.29 o
  -5   3   2    22804.72    22429.33    203.81 o
  -4   3   2     3246.36     3313.55     30.89 o
  -3   3   2     8734.02     8861.17     73.75 o
  -2   3   2    33485.94    34289.14    294.26 o
  -1   3   2    45414.84    45994.91    428.43 o
   0   3   2     2759.65     2934.60     24.91 o
   1   3   2    10830.98    10948.25     89.26 o
   2   3   2    31082.97    31946.56    265.28 o
   3   3   2    31805.91    31503.89    269.12 o
   4   3   2      835.58      837.47      7.96 o
   5   3   2     4750.21     4695.93     44.27 o
   6   3   2    13543.17    13467.84    136.72 o
   7   3   2    11985.86    11604.37    118.98 o
   8   3   2       62.61       57.42      1.98 o
   9   3   2     1270.99     1257.73     17.00 o
  10   3   2     3834.38     3757.34     44.54 o
  11   3   2     3470.34     3398.44     33.79 o
  12   3   2       13.94       13.25      1.29 o
  13   3   2      338.80      340.75      5.75 o
  14   3   2      773.62      787.69     13.24 o
  15   3   2      625.21      633.58      9.39 o
  16   3   2       55.29       53.25      2.62 o
  17   3   2       99.70      102.39      3.59 o
  18   3   2       93.85       93.83      3.91 o
  19   3   2       54.30       57.20      3.35 o
  20   3   2       42.72       46.28      2.89 o
  21   3   2       34.89       36.64      3.19 o
 -21   4   2       29.02       26.44      2.52 o
 -20   4   2       10.31       11.74      1.87 o
 -19   4   2      243.51      241.50      5.64 o
 -18   4   2      240.51      250.94      5.31 o
 -17   4   2       88.31       89.53      4.18 o
 -16   4   2       50.50       50.43      1.92 o
 -15   4   2      434.05      434.25      6.14 o
 -14   4   2      377.02      378.10      6.03 o
 -13   4   2      113.49      112.43      3.38 o
 -12   4   2       31.41       27.03      1.51 o
 -11   4   2      663.80      663.44      7.59 o
 -10   4   2      453.88      452.53      7.19 o
  -9   4   2       55.07       57.52      1.63 o
  -8   4   2       93.90      110.89      2.51 o
  -7   4   2     1043.06     1015.66     11.27 o
  -6   4   2      529.54      530.61      5.53 o
  -5   4   2        3.09        2.34      0.45 o
  -4   4   2     1612.82     1694.78     14.89 o
  -3   4   2     2402.30     2335.50     19.93 o
  -2   4   2      462.58      479.95      4.72 o
  -1   4   2      333.18      309.05      3.55 o
   0   4   2     4525.16     4784.74     41.25 o
   1   4   2     2935.96     2934.59     27.44 o
   2   4   2      243.94      259.56      2.81 o
   3   4   2      316.77      285.30      3.25 o
   4   4   2     3765.99     3820.40     35.69 o
   5   4   2     1687.08     1619.90     16.62 o
   6   4   2      205.16      217.08      2.91 o
   7   4   2       16.52       15.30      1.04 o
   8   4   2     1297.27     1297.05     13.66 o
   9   4   2      966.26      931.86     11.04 o
  10   4   2      249.10      254.88      4.30 o
  11   4   2       45.39       43.18      1.83 o
  12   4   2      197.40      198.22      4.44 o
  13   4   2      352.11      352.14      5.82 o
  14   4   2      237.31      243.27      6.43 o
  15   4   2      151.65      152.30      3.94 o
  16   4   2        0.03       -1.22      3.58 o
  17   4   2       56.09       61.76      2.76 o
  18   4   2      150.17      148.69      4.25 o
  19   4   2      138.70      133.12      4.98 o
  20   4   2       41.43       41.71      3.01 o
  21   4   2        0.64       -2.84      4.01 o
 -21   5   2        0.09        0.74      1.51 o
 -20   5   2        0.10        1.97      1.44 o
 -19   5   2       66.92       68.10      3.15 o
 -18   5   2        0.57        1.49      1.82 o
 -17   5   2        4.11        3.54      1.38 o
 -16   5   2       12.86        8.23      1.54 o
 -15   5   2       62.33       67.93      2.27 o
 -14   5   2      212.36      215.65      3.96 o
 -13   5   2       27.89       25.18      1.44 o
 -12   5   2      155.18      147.88      3.12 o
 -11   5   2       11.90       10.61      0.87 o
 -10   5   2     1786.61     1830.64     21.61 o
  -9   5   2       89.31       86.57      1.90 o
  -8   5   2      697.76      695.97      7.50 o
  -7   5   2       23.11       24.17      1.15 o
  -6   5   2     5924.12     6039.52     52.05 o
  -5   5   2      180.80      176.53      2.60 o
  -4   5   2     1657.99     1656.17     14.08 o
  -3   5   2      244.50      250.41      2.70 o
  -2   5   2    11855.17    12055.46    102.11 o
  -1   5   2      303.34      300.09      4.16 o
   0   5   2     1266.27     1259.41     12.30 o
   1   5   2      600.60      610.50      6.37 o
   2   5   2    10719.20    10912.11     92.38 o
   3   5   2      150.32      153.69      1.97 o
   4   5   2      166.90      174.82      2.92 o
   5   5   2      514.83      522.24      6.15 o
   6   5   2     4020.03     4097.71     35.51 o
   7   5   2        6.94        7.13      0.70 o
   8   5   2        8.27        8.54      0.88 o
   9   5   2      402.10      399.74      5.51 o
  10   5   2      924.08      944.67     11.98 o
  11   5   2       12.85       12.72      1.20 o
  12   5   2      162.15      166.37      3.44 o
  13   5   2      286.06      290.41      4.86 o
  14   5   2      106.79      105.72      4.36 o
  15   5   2       41.86       43.90      2.32 o
  16   5   2      249.25      245.16      5.83 o
  17   5   2      138.34      133.72      4.40 o
  18   5   2        1.56        2.61      1.57 o
  19   5   2       36.44       37.04      2.65 o
  20   5   2      165.06      162.35      4.84 o
 -20   6   2       10.48       10.87      1.69 o
 -19   6   2        1.36        0.98      1.57 o
 -18   6   2       34.70       33.51      2.25 o
 -17   6   2        0.00        0.56      1.43 o
 -16   6   2       22.01       18.27      1.81 o
 -15   6   2        5.11        3.82      1.06 o
 -14   6   2       43.07       42.89      1.90 o
 -13   6   2        0.43        0.04      0.99 o
 -12   6   2      119.06      111.33      2.66 o
 -11   6   2       32.06       24.46      2.07 o
 -10   6   2       39.77       36.15      2.09 o
  -9   6   2       10.86        8.57      0.98 o
  -8   6   2      612.68      626.39      6.55 o
  -7   6   2      178.52      164.81      2.34 o
  -6   6   2       82.78       80.76      2.10 o
  -5   6   2       65.92       57.75      1.34 o
  -4   6   2     2305.42     2316.51     19.42 o
  -3   6   2      635.05      583.43      5.71 o
  -2   6   2      332.02      332.19      4.02 o
  -1   6   2      200.66      184.31      3.19 o
   0   6   2     4324.00     4254.28     36.74 o
   1   6   2     1091.77     1028.65      9.42 o
   2   6   2      684.65      664.62      6.56 o
   3   6   2      200.37      181.65      2.38 o
   4   6   2     3283.77     3271.44     28.66 o
   5   6   2     1018.21      960.91      9.90 o
   6   6   2      991.64      976.36     10.09 o
   7   6   2       48.16       44.61      1.44 o
   8   6   2     1581.55     1581.46     15.95 o
   9   6   2      655.93      650.05      7.66 o
  10   6   2     1032.73     1044.76     11.22 o
  11   6   2        0.46        1.75      1.08 o
  12   6   2      461.61      463.91      7.78 o
  13   6   2      283.45      285.76      5.17 o
  14   6   2      700.67      714.14     10.50 o
  15   6   2       25.39       26.99      3.15 o
  16   6   2       42.50       40.76      2.48 o
  17   6   2       76.51       69.74      3.74 o
  18   6   2      316.68      324.93      8.69 o
  19   6   2       31.70       24.80      2.02 o
  20   6   2        2.05        2.79      1.93 o
 -20   7   2        0.53       -1.87      6.85 o
 -19   7   2       60.93       64.95      3.11 o
 -18   7   2      552.58      548.59      9.27 o
 -17   7   2      678.77      714.01     10.78 o
 -16   7   2        0.30        4.95      1.47 o
 -15   7   2      231.45      247.73      5.23 o
 -14   7   2     1936.78     1939.02     21.16 o
 -13   7   2     1251.75     1298.30     15.17 o
 -12   7   2       20.37       28.39      1.58 o
 -11   7   2      450.95      474.58      6.25 o
 -10   7   2     4985.70     4977.38     45.05 o
  -9   7   2     1464.83     1534.74     15.10 o
  -8   7   2      162.00      176.13      2.89 o
  -7   7   2      386.66      409.86      4.87 o
  -6   7   2     9169.81     8931.80     75.64 o
  -5   7   2     1106.74     1096.71     11.34 o
  -4   7   2      599.21      623.94      6.50 o
  -3   7   2       58.39       83.92      2.02 o
  -2   7   2    12052.61    11547.15     98.53 o
  -1   7   2      551.31      524.19      8.02 o
   0   7   2     1068.85     1037.58     11.51 o
   1   7   2      112.92      120.65      2.99 o
   2   7   2    10170.47     9749.44     82.40 o
   3   7   2      367.71      349.70      4.19 o
   4   7   2     1084.03     1017.84     10.18 o
   5   7   2      866.59      904.44      9.59 o
   6   7   2     5531.02     5439.40     48.42 o
   7   7   2      350.27      362.56      4.99 o
   8   7   2      709.57      706.57      8.93 o
   9   7   2     1326.71     1395.39     15.16 o
  10   7   2     2200.14     2232.10     23.50 o
  11   7   2      289.42      315.89      5.70 o
  12   7   2      293.24      310.21      5.59 o
  13   7   2      910.70      960.78     13.77 o
  14   7   2      613.30      613.49      8.81 o
  15   7   2      194.20      206.84      6.73 o
  16   7   2       81.58       82.40      5.24 o
  17   7   2      348.23      373.92      7.09 o
  18   7   2      115.71      117.54      6.34 o
  19   7   2       90.71       89.02      4.25 o
 -19   8   2        3.40        2.31      2.43 o
 -18   8   2       38.74       39.02      2.52 o
 -17   8   2      172.95      178.48      5.30 o
 -16   8   2      184.26      182.80      4.47 o
 -15   8   2      106.62      108.35      3.56 o
 -14   8   2       72.36       70.39      2.87 o
 -13   8   2      258.24      260.99      5.35 o
 -12   8   2      489.93      492.17      7.04 o
 -11   8   2      449.53      466.83      6.69 o
 -10   8   2       97.73       99.51      2.57 o
  -9   8   2      178.75      191.69      3.53 o
  -8   8   2     1056.50     1047.01     10.24 o
  -7   8   2      796.00      830.61      8.67 o
  -6   8   2       81.53       87.77      1.65 o
  -5   8   2       26.40       37.76      1.18 o
  -4   8   2     1847.53     1820.24     16.13 o
  -3   8   2      576.67      626.29      6.39 o
  -2   8   2       41.96       48.95      1.41 o
  -1   8   2       13.61        8.32      1.00 o
   0   8   2     2238.64     2171.86     20.13 o
   1   8   2      130.09      148.66      2.46 o
   2   8   2       23.46       24.02      0.95 o
   3   8   2       20.81       14.56      1.20 o
   4   8   2     1675.66     1646.45     15.51 o
   5   8   2        2.73        6.73      1.40 o
   6   8   2       12.51       10.32      1.20 o
   7   8   2        4.94        7.04      1.08 o
   8   8   2      919.90      910.93     10.60 o
   9   8   2      104.61      105.32      3.74 o
  10   8   2        3.08        4.19      1.28 o
  11   8   2       86.46       90.86      2.92 o
  12   8   2      426.48      420.32      7.12 o
  13   8   2      120.27      118.13      3.93 o
  14   8   2        0.01       -1.24      3.53 o
  15   8   2      146.41      157.67      4.34 o
  16   8   2      179.45      179.09      4.72 o
  17   8   2       49.58       46.36      3.04 o
  18   8   2        0.94        1.26      1.57 o
 -18   9   2       28.28       26.28      2.75 o
 -17   9   2      245.41      245.66      6.00 o
 -16   9   2       40.97       36.16      2.72 o
 -15   9   2      333.24      330.07      6.30 o
 -14   9   2      177.05      178.92      6.10 o
 -13   9   2      490.25      504.52      8.20 o
 -12   9   2       23.96       24.31      1.94 o
 -11   9   2      457.14      448.62      7.31 o
 -10   9   2      578.75      605.64      8.06 o
  -9   9   2      634.44      662.86      9.71 o
  -8   9   2        2.10        3.41      1.12 o
  -7   9   2      255.42      268.24      4.32 o
  -6   9   2     1097.64     1127.68     12.06 o
  -5   9   2      507.97      506.80      5.85 o
  -4   9   2      122.95      127.82      2.88 o
  -3   9   2        4.68       10.11      0.94 o
  -2   9   2     1310.58     1401.87     13.81 o
  -1   9   2      228.57      208.99      3.32 o
   0   9   2      363.62      370.50      5.80 o
   1   9   2      194.98      188.32      3.72 o
   2   9   2      942.56      984.86     10.58 o
   3   9   2       40.97       34.78      1.25 o
   4   9   2      478.66      487.10      7.14 o
   5   9   2      632.12      611.00      7.21 o
   6   9   2      367.26      381.92      5.23 o
   7   9   2        0.85        0.85      1.02 o
   8   9   2      389.11      392.26      5.57 o
   9   9   2      668.42      667.88      8.46 o
  10   9   2       82.20       93.07      3.93 o
  11   9   2       19.78       18.13      1.79 o
  12   9   2      200.23      201.47      4.33 o
  13   9   2      343.93      344.19      6.06 o
  14   9   2       10.11       11.06      1.43 o
  15   9   2       27.90       29.70      2.47 o
  16   9   2       66.53       67.02      4.26 o
  17   9   2       88.19       86.97      3.87 o
 -17  10   2       92.54       86.72      3.64 o
 -16  10   2        1.51       -1.87      3.93 o
 -15  10   2      247.55      243.74      5.48 o
 -14  10   2      173.27      172.92      4.75 o
 -13  10   2      171.80      167.60      5.02 o
 -12  10   2       10.52        8.08      2.02 o
 -11  10   2      470.71      467.15      8.18 o
 -10  10   2      104.46      103.82      3.60 o
  -9  10   2      217.23      208.70      5.03 o
  -8  10   2       86.70       89.45      2.58 o
  -7  10   2      747.16      736.94     10.05 o
  -6  10   2       37.47       38.39      2.14 o
  -5  10   2      154.86      150.98      3.41 o
  -4  10   2      346.16      341.76      4.84 o
  -3  10   2      950.89      956.39     12.21 o
  -2  10   2       25.48       26.45      1.32 o
  -1  10   2       33.73       36.48      1.49 o
   0  10   2      657.65      674.77      7.97 o
   1  10   2      984.78      989.48     10.81 o
   2  10   2       74.23       76.31      1.98 o
   3  10   2        4.04        7.15      1.11 o
   4  10   2      609.06      632.08      7.30 o
   5  10   2      810.59      814.34      9.44 o
   6  10   2      218.59      223.31      3.91 o
   7  10   2       54.30       59.88      2.39 o
   8  10   2      279.63      284.56      4.94 o
   9  10   2      497.23      499.21      7.94 o
  10  10   2      368.83      364.89      6.83 o
  11  10   2       71.57       74.02      2.73 o
  12  10   2       46.16       48.04      2.25 o
  13  10   2      228.24      232.98      5.08 o
  14  10   2      350.46      352.47      7.59 o
  15  10   2       38.14       40.18      4.69 o
  16  10   2        0.35       -1.13      5.17 o
 -16  11   2      192.11      182.16      7.57 o
 -15  11   2      123.36      118.25      4.22 o
 -14  11   2        3.58        4.01      1.57 o
 -13  11   2      491.66      495.88      8.57 o
 -12  11   2      247.06      241.15      5.25 o
 -11  11   2       92.02       85.71      3.31 o
 -10  11   2       87.04       93.31      3.40 o
  -9  11   2     1206.08     1225.55     16.00 o
  -8  11   2      126.86      130.31      3.71 o
  -7  11   2       12.90       12.30      1.84 o
  -6  11   2      289.45      291.36      4.97 o
  -5  11   2     1882.82     1861.76     22.70 o
  -4  11   2        0.03        4.18      1.41 o
  -3  11   2       31.41       28.80      1.40 o
  -2  11   2      421.10      421.54      6.25 o
  -1  11   2     1793.06     1802.48     17.75 o
   0  11   2      147.46      154.87      3.07 o
   1  11   2      193.22      201.81      3.74 o
   2  11   2      285.31      284.76      5.77 o
   3  11   2      931.25      933.51     10.61 o
   4  11   2      366.60      362.35      5.56 o
   5  11   2      307.56      308.87      5.06 o
   6  11   2       76.62       72.30      2.54 o
   7  11   2      182.27      182.36      3.75 o
   8  11   2      320.54      325.91      5.48 o
   9  11   2      265.35      269.32      5.21 o
  10  11   2        1.33        1.02      1.64 o
  11  11   2        0.63        2.06      1.68 o
  12  11   2      122.43      113.98      3.79 o
  13  11   2      146.22      136.63      4.48 o
  14  11   2        8.50       12.79      1.99 o
  15  11   2       68.90       67.84      5.35 o
 -14  12   2        1.36        0.64      1.39 o
 -13  12   2       23.88       20.70      2.06 o
 -12  12   2        9.01        6.89      1.61 o
 -11  12   2       79.85       80.00      3.33 o
 -10  12   2       24.86       23.36      2.06 o
  -9  12   2      142.89      133.85      6.52 o
  -8  12   2        2.62        5.48      1.44 o
  -7  12   2      260.20      267.97      5.57 o
  -6  12   2      126.36      134.17      4.06 o
  -5  12   2      413.23      416.89      6.84 o
  -4  12   2        1.08        3.60      1.31 o
  -3  12   2      571.28      562.80      9.07 o
  -2  12   2      180.36      181.48      3.74 o
  -1  12   2      656.92      658.94      7.86 o
   0  12   2       14.42       16.91      1.28 o
   1  12   2      824.73      822.87      9.81 o
   2  12   2       87.62       98.46      2.78 o
   3  12   2      603.17      594.99      7.78 o
   4  12   2       25.81       25.27      2.29 o
   5  12   2      768.81      750.41     11.31 o
   6  12   2        2.07        5.61      1.27 o
   7  12   2      312.30      314.50      5.47 o
   8  12   2       14.55       14.70      2.06 o
   9  12   2      459.52      448.38      7.71 o
  10  12   2       29.03       34.76      3.63 o
  11  12   2       80.22       73.81      3.37 o
  12  12   2        1.24        0.50      1.79 o
  13  12   2      170.52      155.88      5.04 o
  14  12   2       66.99       68.38      5.90 o
 -12  13   2        0.27        2.54      1.47 o
 -11  13   2      117.67      121.75      4.22 o
 -10  13   2      499.15      498.88     10.70 o
  -9  13   2      484.86      502.46      9.26 o
  -8  13   2        1.31       17.61      2.02 o
  -7  13   2      359.05      367.33      7.70 o
  -6  13   2      697.92      701.90     11.87 o
  -5  13   2     1111.71     1121.51     15.29 o
  -4  13   2       16.48       34.43      3.84 o
  -3  13   2      610.10      624.69      9.17 o
  -2  13   2      786.45      788.96     10.72 o
  -1  13   2     1478.64     1519.68     18.26 o
   0  13   2       54.89       79.51      3.65 o
   1  13   2      681.62      700.89      9.33 o
   2  13   2      733.69      721.50      9.18 o
   3  13   2     1154.39     1168.53     13.79 o
   4  13   2       93.77      116.69      3.62 o
   5  13   2      554.73      575.14      8.41 o
   6  13   2      568.43      557.59      9.43 o
   7  13   2      504.17      492.38      7.87 o
   8  13   2      100.32      110.42      3.44 o
   9  13   2      363.55      355.89     10.18 o
  10  13   2      361.24      368.68      7.80 o
  11  13   2       97.01       92.53      5.25 o
  12  13   2       71.26       68.35      3.52 o
 -10  14   2       24.09       22.26      2.19 o
  -9  14   2      145.85      128.46      6.16 o
  -8  14   2       22.55       22.76      2.80 o
  -7  14   2        1.13        1.82      1.51 o
  -6  14   2       63.16       56.95      3.87 o
  -5  14   2      118.46      103.89      4.52 o
  -4  14   2        0.23       -1.04      5.81 o
  -3  14   2        0.17        2.25      1.90 o
  -2  14   2       85.03       75.99      3.95 o
  -1  14   2       85.71       74.43      3.65 o
   0  14   2       48.37       53.51      2.58 o
   1  14   2        5.19        7.17      1.76 o
   2  14   2       58.92       56.51      2.61 o
   3  14   2       75.39       66.76      3.61 o
   4  14   2      127.91      135.19      4.22 o
   5  14   2       24.31       22.54      1.88 o
   6  14   2       17.35       15.84      1.95 o
   7  14   2       83.37       69.23      3.55 o
   8  14   2      130.28      131.82      4.51 o
   9  14   2       29.11       26.91      2.45 o
  -7  15   2       28.76       23.14      2.66 o
  -6  15   2      297.45      274.31      7.41 o
  -5  15   2      180.15      169.91      6.11 o
  -4  15   2        0.00        1.71      2.43 o
  -3  15   2       42.19       41.54      2.70 o
  -2  15   2      301.24      301.10     11.60 o
  -1  15   2      244.63      234.40      8.13 o
   0  15   2       56.57       57.16      3.70 o
   1  15   2       36.74       37.77      3.29 o
   2  15   2      173.13      171.44      6.08 o
   3  15   2      216.52      214.08      6.55 o
   4  15   2      159.91      141.37      5.37 o
   5  15   2       21.57       28.88      3.95 o
   6  15   2       46.41       46.25      3.66 o
 -21   0   3       90.32      105.74      7.42 o
 -19   0   3      124.77      130.47      6.56 o
 -17   0   3       52.06       57.18      3.10 o
 -15   0   3      291.02      304.56      5.80 o
 -13   0   3        1.78        2.93      1.37 o
 -11   0   3      570.85      580.16      8.05 o
  -9   0   3      163.56      176.97      4.91 o
  -7   0   3      915.52      889.78     10.48 o
  -5   0   3      523.65      509.12      6.48 o
  -3   0   3      395.68      386.18      4.01 o
  -1   0   3       11.42       11.54      0.48 o
   1   0   3       27.43       29.65      1.61 o
   3   0   3     1335.82     1278.93     16.86 o
   5   0   3      175.12      155.14      3.36 o
   7   0   3     1706.30     1742.73     22.25 o
   9   0   3       67.68       66.49      4.57 o
  11   0   3     1302.47     1319.41     24.39 o
  13   0   3        2.11        4.15      1.62 o
  15   0   3      724.79      726.64     11.69 o
  17   0   3       66.14       67.75      6.37 o
  19   0   3      268.36      262.20      8.91 o
  21   0   3       83.43       82.61      5.52 o
 -22   1   3       11.78        9.65      2.03 o
 -21   1   3      174.61      189.63      6.36 o
 -20   1   3        2.51        3.69      3.00 o
 -19   1   3      874.91      897.37     13.95 o
 -18   1   3        3.12        1.52      1.65 o
 -17   1   3      408.10      425.49      6.55 o
 -16   1   3        0.01       -1.30      3.68 o
 -15   1   3     1732.88     1772.14     18.35 o
 -14   1   3        5.61        6.67      1.18 o
 -13   1   3      760.10      781.28      8.87 o
 -12   1   3       38.98       42.05      1.42 o
 -11   1   3     1913.30     1861.16     17.13 o
 -10   1   3       55.58       59.63      1.49 o
  -9   1   3     1415.88     1443.78     13.51 o
  -8   1   3      268.67      282.10      3.54 o
  -7   1   3      927.05      848.42      8.31 o
  -6   1   3      134.64      132.22      2.09 o
  -5   1   3     3637.93     3780.93     32.54 o
  -4   1   3      541.64      562.91      5.35 o
  -3   1   3       18.42       26.40      0.72 o
  -2   1   3      619.68      622.46      5.97 o
  -1   1   3     7683.02     8293.99     70.15 o
   0   1   3      225.90      235.74      2.39 o
   1   1   3     2423.18     2544.66     21.54 o
   2   1   3     1193.38     1218.47     13.49 o
   3   1   3     7182.93     7536.13     69.85 o
   4   1   3       43.35       50.58      1.02 o
   5   1   3     3244.51     3164.49     28.39 o
   6   1   3      572.04      559.77      6.09 o
   7   1   3     3877.13     3984.73     37.52 o
   8   1   3      201.06      201.66      3.58 o
   9   1   3     1775.09     1743.74     20.09 o
  10   1   3      315.62      300.55      4.61 o
  11   1   3     1633.74     1702.89     20.32 o
  12   1   3      188.16      184.17      3.63 o
  13   1   3      596.60      597.65      7.83 o
  14   1   3      189.95      193.08      4.15 o
  15   1   3      526.58      547.68      9.03 o
  16   1   3      113.97      118.85      4.00 o
  17   1   3       98.26       98.07      4.46 o
  18   1   3       97.19       98.81      4.71 o
  19   1   3      107.48      110.35      4.52 o
  20   1   3       38.26       41.40      3.95 o
  21   1   3        2.27        5.67      1.63 o
 -22   2   3        0.72       -3.21      4.11 o
 -21   2   3       31.87       25.24      3.69 o
 -20   2   3       71.27       70.72      3.26 o
 -19   2   3       87.07       90.07      3.70 o
 -18   2   3       65.70       57.10      3.39 o
 -17   2   3      145.30      150.54      3.46 o
 -16   2   3      285.00      297.86      5.56 o
 -15   2   3      476.98      496.22      6.92 o
 -14   2   3      341.96      352.46      6.15 o
 -13   2   3      460.15      464.57      5.54 o
 -12   2   3      828.31      790.40      8.24 o
 -11   2   3     1693.26     1689.83     15.99 o
 -10   2   3      753.38      745.56      8.85 o
  -9   2   3     1011.76     1000.05     10.96 o
  -8   2   3     1459.67     1303.98     12.99 o
  -7   2   3     4311.24     4207.38     39.61 o
  -6   2   3      801.53      835.36      8.21 o
  -5   2   3     1674.18     1637.18     14.60 o
  -4   2   3     1469.65     1319.94     11.59 o
  -3   2   3     7609.84     7658.52     64.52 o
  -2   2   3        7.94       17.22      0.66 o
  -1   2   3     1191.61     1218.19     11.74 o
   0   2   3      179.35      169.39      1.99 o
   1   2   3     9748.34    10022.92     87.41 o
   2   2   3     1609.67     1530.24     13.03 o
   3   2   3      350.96      362.68      3.86 o
   4   2   3       68.39      101.94      1.67 o
   5   2   3     7090.94     6905.19     64.10 o
   6   2   3     2580.27     2362.02     21.86 o
   7   2   3       89.95       90.08      1.84 o
   8   2   3      102.21      123.85      2.28 o
   9   2   3     3513.60     3478.58     35.69 o
  10   2   3     1854.74     1761.17     22.79 o
  11   2   3        5.93        7.57      0.80 o
  12   2   3      124.70      131.25      3.10 o
  13   2   3     1396.44     1423.47     15.95 o
  14   2   3      771.46      773.44     11.27 o
  15   2   3        0.58        0.41      1.89 o
  16   2   3       93.54       95.09      4.22 o
  17   2   3      383.05      407.85      7.73 o
  18   2   3      157.47      166.26      4.38 o
  19   2   3        2.21        3.92      1.70 o
  20   2   3       31.09       29.48      2.94 o
  21   2   3       73.25       78.14      3.80 o
 -22   3   3        1.41        1.33      2.98 o
 -21   3   3       15.00       13.90      3.28 o
 -20   3   3       71.68       76.28      3.28 o
 -19   3   3       75.23       66.75      2.99 o
 -18   3   3      141.04      146.47      3.88 o
 -17   3   3       12.99       12.99      1.55 o
 -16   3   3       64.64       63.79      2.63 o
 -15   3   3      101.96      103.72      2.74 o
 -14   3   3      880.90      877.84     10.54 o
 -13   3   3      381.64      375.97      6.27 o
 -12   3   3        0.42        0.99      0.95 o
 -11   3   3       70.02       70.52      2.07 o
 -10   3   3     2612.98     2466.65     22.85 o
  -9   3   3     1870.45     1776.38     18.36 o
  -8   3   3      184.84      174.78      3.15 o
  -7   3   3        2.85        7.57      0.67 o
  -6   3   3     5299.32     4886.60     43.29 o
  -5   3   3     5335.71     5133.62     43.35 o
  -4   3   3      636.57      607.55      5.83 o
  -3   3   3      136.86      139.19      1.65 o
  -2   3   3     6605.63     6273.73     56.55 o
  -1   3   3     9507.35     9653.78     80.26 o
   0   3   3      445.34      415.15      3.97 o
   1   3   3      665.54      692.10      6.03 o
   2   3   3     3561.24     3340.90     27.98 o
   3   3   3     5470.96     5440.01     45.29 o
   4   3   3        4.66        4.27      0.44 o
   5   3   3      755.62      766.34      7.76 o
   6   3   3     1055.44     1007.36     10.75 o
   7   3   3     1153.43     1086.06     11.97 o
   8   3   3      254.46      273.99      4.76 o
   9   3   3      725.87      745.87      8.87 o
  10   3   3      291.24      284.14      5.39 o
  11   3   3      109.65      112.24      2.99 o
  12   3   3      569.97      587.45      8.84 o
  13   3   3      592.43      596.83      9.42 o
  14   3   3      143.29      139.16      4.23 o
  15   3   3        4.38        5.44      2.12 o
  16   3   3      470.55      492.45      8.32 o
  17   3   3      318.65      323.11      7.48 o
  18   3   3      107.60      124.64      4.12 o
  19   3   3       37.55       35.46      2.26 o
  20   3   3      202.31      203.44      6.81 o
  21   3   3      120.19      118.65      4.72 o
 -21   4   3      213.83      203.36      6.74 o
 -20   4   3       39.84       36.18      2.95 o
 -19   4   3        9.87        8.10      1.48 o
 -18   4   3       62.10       65.97      3.35 o
 -17   4   3      779.69      797.32     12.59 o
 -16   4   3      135.80      132.38      3.28 o
 -15   4   3       16.75       17.61      1.29 o
 -14   4   3      369.12      379.63      5.94 o
 -13   4   3     1888.34     1904.32     20.74 o
 -12   4   3      280.49      278.11      4.87 o
 -11   4   3       80.16       82.03      3.00 o
 -10   4   3      893.34      885.97      9.46 o
  -9   4   3     2921.08     2915.48     26.70 o
  -8   4   3      421.07      410.43      5.44 o
  -7   4   3      411.37      438.37      4.94 o
  -6   4   3     1472.64     1454.74     13.52 o
  -5   4   3     2594.70     2601.18     25.32 o
  -4   4   3      990.71      939.58      8.42 o
  -3   4   3     1860.06     1966.11     17.43 o
  -2   4   3     1408.11     1358.83     12.99 o
  -1   4   3      403.05      435.82      5.03 o
   0   4   3     1778.93     1682.90     14.31 o
   1   4   3     5140.77     5418.95     44.41 o
   2   4   3       82.89       79.68      1.28 o
   3   4   3      370.12      339.63      3.69 o
   4   4   3      976.60      942.59      8.60 o
   5   4   3     6511.22     6704.47     57.86 o
   6   4   3      140.55      140.94      2.62 o
   7   4   3     1239.05     1201.43     16.83 o
   8   4   3      691.81      687.27     11.89 o
   9   4   3     4866.23     5024.53     51.95 o
  10   4   3      288.09      286.80      5.07 o
  11   4   3     1279.70     1303.99     15.10 o
  12   4   3      529.05      544.52      9.72 o
  13   4   3     2523.71     2587.53     27.64 o
  14   4   3      193.24      196.65      4.64 o
  15   4   3      720.41      731.45     11.77 o
  16   4   3      266.48      281.32      5.69 o
  17   4   3      939.58      967.20     14.72 o
  18   4   3       59.01       56.98      3.08 o
  19   4   3      233.18      234.42      8.43 o
  20   4   3       88.10       88.29      4.06 o
 -21   5   3       79.66       78.36      3.62 o
 -20   5   3       11.32       12.03      1.64 o
 -19   5   3        0.04       -0.12      4.32 o
 -18   5   3        8.65        8.58      2.27 o
 -17   5   3       12.56        5.67      1.65 o
 -16   5   3       52.26       52.07      2.21 o
 -15   5   3        2.28        0.83      1.16 o
 -14   5   3       20.63       19.53      1.82 o
 -13   5   3       66.91       63.11      2.38 o
 -12   5   3      136.55      135.46      2.91 o
 -11   5   3        0.96        0.73      0.72 o
 -10   5   3      322.17      329.95      4.33 o
  -9   5   3      458.54      435.23      5.13 o
  -8   5   3      223.96      218.29      3.02 o
  -7   5   3        0.93        4.39      0.52 o
  -6   5   3     1345.13     1370.87     13.62 o
  -5   5   3      714.80      606.18      6.28 o
  -4   5   3      247.93      232.74      2.93 o
  -3   5   3        6.38        3.83      0.40 o
  -2   5   3     2731.38     2711.33     22.84 o
  -1   5   3      224.43      148.99      2.30 o
   0   5   3      137.04      131.54      2.03 o
   1   5   3      191.76      169.21      2.11 o
   2   5   3     2882.59     2894.81     24.64 o
   3   5   3        5.97       21.01      0.80 o
   4   5   3       21.86       21.63      0.95 o
   5   5   3      753.22      736.42      7.56 o
   6   5   3     1882.38     1876.55     20.03 o
   7   5   3      237.71      263.76      3.74 o
   8   5   3        7.33        7.48      1.23 o
   9   5   3     1149.06     1149.23     14.83 o
  10   5   3      804.15      835.03      9.60 o
  11   5   3      483.69      491.44      6.55 o
  12   5   3       49.86       48.67      1.89 o
  13   5   3     1083.30     1078.27     12.21 o
  14   5   3      259.45      271.46      5.28 o
  15   5   3      385.03      390.19      7.44 o
  16   5   3       54.23       53.08      2.84 o
  17   5   3      709.02      710.57     11.42 o
  18   5   3       62.51       66.59      3.34 o
  19   5   3      157.10      150.02      5.08 o
  20   5   3       28.78       29.62      3.76 o
 -20   6   3      144.35      146.35      4.31 o
 -19   6   3       26.77       25.25      2.09 o
 -18   6   3        0.03        1.91      1.72 o
 -17   6   3      167.51      162.59      3.87 o
 -16   6   3      357.52      369.39      5.74 o
 -15   6   3       71.87       72.74      2.38 o
 -14   6   3       34.93       34.41      1.80 o
 -13   6   3      421.21      418.73      5.67 o
 -12   6   3      672.31      686.63      8.10 o
 -11   6   3       52.88       48.20      1.85 o
 -10   6   3      197.02      201.74      3.44 o
  -9   6   3      620.78      633.93      6.97 o
  -8   6   3     1070.76     1076.51     10.25 o
  -7   6   3        1.34        3.57      0.59 o
  -6   6   3      440.74      431.52      4.79 o
  -5   6   3      395.00      401.27      4.14 o
  -4   6   3     1617.54     1596.16     15.29 o
  -3   6   3       77.80       91.26      2.00 o
  -2   6   3      419.10      412.94      4.42 o
  -1   6   3        2.84        6.13      0.68 o
   0   6   3     1855.74     1853.62     18.55 o
   1   6   3      334.25      353.50      3.71 o
   2   6   3      132.81      124.42      1.95 o
   3   6   3      584.69      566.24      5.70 o
   4   6   3     1222.39     1222.31     11.42 o
   5   6   3      533.47      550.81      6.39 o
   6   6   3       30.95       29.81      1.61 o
   7   6   3     1129.35     1115.72     14.59 o
   8   6   3      599.64      607.27      7.16 o
   9   6   3      273.95      278.22      4.26 o
  10   6   3       25.75       25.00      1.37 o
  11   6   3     1064.50     1031.77     12.80 o
  12   6   3      269.63      280.36      5.01 o
  13   6   3       80.12       79.87      2.80 o
  14   6   3       45.74       45.26      2.58 o
  15   6   3      561.59      561.30      9.08 o
  16   6   3      107.64      103.34      3.73 o
  17   6   3       11.82       11.87      1.92 o
  18   6   3       60.16       56.41      3.43 o
  19   6   3      177.11      170.85      5.17 o
 -20   7   3      193.61      194.22      7.17 o
 -19   7   3       48.71       47.15      3.01 o
 -18   7   3       34.77       30.83      2.57 o
 -17   7   3       32.00       27.05      2.30 o
 -16   7   3      395.95      410.13      7.35 o
 -15   7   3      106.57      113.19      3.42 o
 -14   7   3       90.49       93.81      2.99 o
 -13   7   3      371.02      368.78      6.38 o
 -12   7   3      403.39      417.81      5.79 o
 -11   7   3      181.11      183.34      3.44 o
 -10   7   3       82.35       91.12      2.48 o
  -9   7   3     1367.82     1367.05     12.94 o
  -8   7   3      117.90      128.12      2.07 o
  -7   7   3      255.31      240.38      3.03 o
  -6   7   3        3.61       10.62      0.79 o
  -5   7   3     2729.14     2620.07     23.88 o
  -4   7   3       24.21       30.40      1.11 o
  -3   7   3      304.05      282.11      4.02 o
  -2   7   3      187.36      147.46      2.63 o
  -1   7   3     3136.63     2903.69     27.04 o
   0   7   3      350.19      392.15      5.55 o
   1   7   3      348.02      342.25      3.87 o
   2   7   3      901.41      808.06      7.84 o
   3   7   3     2099.60     1926.78     17.71 o
   4   7   3      536.30      563.58      6.64 o
   5   7   3      413.83      421.63      5.29 o
   6   7   3     1290.50     1249.55     12.59 o
   7   7   3      844.30      811.05      8.92 o
   8   7   3      320.46      339.03      6.02 o
   9   7   3      426.17      444.82      6.92 o
  10   7   3      985.22      990.97     12.98 o
  11   7   3      213.18      213.03      5.27 o
  12   7   3      106.56      112.31      3.47 o
  13   7   3      357.90      366.85      6.66 o
  14   7   3      395.32      392.29      7.93 o
  15   7   3       40.64       48.05      2.89 o
  16   7   3       24.24       24.05      2.75 o
  17   7   3      226.60      228.55      5.84 o
  18   7   3       73.91       77.70      5.01 o
  19   7   3        9.02        9.10      1.76 o
 -19   8   3       82.18       72.23      3.65 o
 -18   8   3        6.61        6.46      1.39 o
 -17   8   3       15.58       11.94      1.62 o
 -16   8   3      203.98      210.44      4.56 o
 -15   8   3      226.20      219.60      4.55 o
 -14   8   3        2.23        4.98      1.30 o
 -13   8   3        7.98        5.55      1.42 o
 -12   8   3     1042.96     1061.65     12.62 o
 -11   8   3      566.02      572.12      8.66 o
 -10   8   3       14.69       18.99      1.29 o
  -9   8   3        2.71        9.81      1.23 o
  -8   8   3     3050.08     3096.32     27.77 o
  -7   8   3     1250.03     1198.91     11.70 o
  -6   8   3      137.31      148.90      2.58 o
  -5   8   3        5.50       20.49      2.01 o
  -4   8   3     5175.70     5312.17     45.80 o
  -3   8   3     2194.13     2023.49     18.74 o
  -2   8   3      607.18      645.98      6.75 o
  -1   8   3       23.57       41.15      2.27 o
   0   8   3     5458.01     5556.40     49.44 o
   1   8   3     2537.89     2320.85     20.28 o
   2   8   3     1545.51     1641.00     14.71 o
   3   8   3       28.74       47.50      2.10 o
   4   8   3     3909.33     3925.37     35.24 o
   5   8   3     1965.12     1850.48     17.78 o
   6   8   3     1916.35     1977.33     18.62 o
   7   8   3       11.00       24.17      1.49 o
   8   8   3     1679.68     1702.27     18.68 o
   9   8   3     1160.89     1155.54     14.79 o
  10   8   3     1264.48     1297.13     14.76 o
  11   8   3        0.26        6.24      1.77 o
  12   8   3      395.91      402.27      6.71 o
  13   8   3      541.19      542.59      9.82 o
  14   8   3      472.29      491.90      9.79 o
  15   8   3        2.75        3.24      1.61 o
  16   8   3       45.33       44.84      2.77 o
  17   8   3      195.48      198.46      5.95 o
  18   8   3       89.77       91.02      3.96 o
 -18   9   3        8.24       11.94      1.98 o
 -17   9   3       13.28       15.43      1.93 o
 -16   9   3      700.51      707.00     10.37 o
 -15   9   3       62.39       62.44      2.68 o
 -14   9   3        8.65        8.33      2.11 o
 -13   9   3        8.72        9.33      1.71 o
 -12   9   3     1244.71     1262.77     14.61 o
 -11   9   3       40.88       43.83      2.36 o
 -10   9   3        3.06        1.65      1.54 o
  -9   9   3       11.69       14.65      1.67 o
  -8   9   3     1557.81     1578.55     16.75 o
  -7   9   3        0.36        3.71      1.15 o
  -6   9   3      171.83      167.95      3.05 o
  -5   9   3       54.23       62.93      1.87 o
  -4   9   3     1413.29     1430.11     14.41 o
  -3   9   3       47.21       62.08      2.30 o
  -2   9   3      764.19      743.54      9.01 o
  -1   9   3      227.36      238.86      4.24 o
   0   9   3      940.03      959.60     10.66 o
   1   9   3      121.39      134.22      2.89 o
   2   9   3     1343.94     1308.14     12.70 o
   3   9   3      466.94      490.14      5.93 o
   4   9   3      468.35      478.33      6.30 o
   5   9   3       84.23       95.09      2.80 o
   6   9   3     1239.91     1236.75     15.18 o
   7   9   3      563.28      583.63      7.81 o
   8   9   3      170.38      170.25      3.58 o
   9   9   3       15.89       20.46      1.72 o
  10   9   3      637.38      653.34      9.42 o
  11   9   3      456.67      480.01      7.57 o
  12   9   3       41.65       41.83      2.50 o
  13   9   3        1.36        2.77      1.39 o
  14   9   3      164.31      172.44      4.60 o
  15   9   3      240.07      228.34      5.46 o
  16   9   3        4.24        4.54      1.63 o
  17   9   3       15.76       17.37      2.12 o
 -17  10   3       81.25       81.30      3.51 o
 -16  10   3      215.70      212.02      5.28 o
 -15  10   3        1.07        2.25      1.61 o
 -14  10   3       13.90        8.96      1.63 o
 -13  10   3      285.32      306.63      6.18 o
 -12  10   3      308.97      305.73      8.64 o
 -11  10   3        3.83        6.66      1.55 o
 -10  10   3       19.79       20.79      2.14 o
  -9  10   3      535.84      554.91      8.15 o
  -8  10   3      306.18      288.64      4.92 o
  -7  10   3       77.67       80.19      2.23 o
  -6  10   3        7.89        6.51      1.17 o
  -5  10   3      476.17      495.10      6.43 o
  -4  10   3      203.25      194.41      3.20 o
  -3  10   3      288.98      304.71      5.63 o
  -2  10   3        4.29        4.36      0.80 o
  -1  10   3       99.37      102.20      2.65 o
   0  10   3      108.20      101.90      2.46 o
   1  10   3      535.25      566.25      6.54 o
   2  10   3       80.48       71.40      2.19 o
   3  10   3       50.11       46.42      2.36 o
   4  10   3       61.98       60.38      2.43 o
   5  10   3      555.78      583.68      7.16 o
   6  10   3      214.32      198.71      3.63 o
   7  10   3      405.86      399.87      5.89 o
   8  10   3       40.27       41.96      1.96 o
   9  10   3      304.32      310.87      5.49 o
  10  10   3      269.43      265.79      5.14 o
  11  10   3      597.65      604.15      8.40 o
  12  10   3       27.05       30.59      1.91 o
  13  10   3       86.65       88.91      2.97 o
  14  10   3      204.18      198.25      4.91 o
  15  10   3      433.47      424.46      8.28 o
  16  10   3       13.96       16.32      2.18 o
 -16  11   3      105.73      108.05      4.43 o
 -15  11   3      412.70      387.64      7.77 o
 -14  11   3        5.51        6.31      1.70 o
 -13  11   3      125.16      126.02      4.00 o
 -12  11   3      267.03      284.89      6.44 o
 -11  11   3      680.96      677.00      9.65 o
 -10  11   3      103.85       95.58      4.39 o
  -9  11   3      340.35      340.55      5.97 o
  -8  11   3      429.98      441.13      6.60 o
  -7  11   3      679.50      678.14      9.68 o
  -6  11   3      376.57      364.70      6.33 o
  -5  11   3      458.90      435.71      6.49 o
  -4  11   3      409.01      399.96      8.94 o
  -3  11   3      374.43      369.35      5.07 o
  -2  11   3      693.20      694.36      7.67 o
  -1  11   3      299.84      282.39      4.72 o
   0  11   3      175.82      172.98      3.28 o
   1  11   3       96.45       95.66      2.44 o
   2  11   3      793.58      778.25      8.95 o
   3  11   3       59.21       52.62      1.90 o
   4  11   3        5.45        4.68      1.49 o
   5  11   3        8.34        5.20      1.34 o
   6  11   3      604.23      583.85      7.48 o
   7  11   3        3.05        3.60      1.41 o
   8  11   3       54.99       53.92      2.18 o
   9  11   3        0.87        0.97      1.21 o
  10  11   3      313.86      300.30      5.92 o
  11  11   3       39.43       40.55      3.24 o
  12  11   3      151.75      150.30      4.84 o
  13  11   3        5.06        7.58      1.68 o
  14  11   3      118.35      110.50      4.65 o
  15  11   3       35.83       31.38      3.09 o
 -14  12   3      414.28      418.73      8.39 o
 -13  12   3      171.33      175.52      5.99 o
 -12  12   3      239.87      235.04      5.84 o
 -11  12   3       33.14       33.45      2.48 o
 -10  12   3      757.76      774.94     14.19 o
  -9  12   3      359.40      367.42      7.03 o
  -8  12   3      451.95      462.85      7.80 o
  -7  12   3      163.79      162.37      6.39 o
  -6  12   3      839.11      850.05     12.47 o
  -5  12   3      482.39      487.74      8.20 o
  -4  12   3      710.38      696.41     10.97 o
  -3  12   3      396.11      394.09      6.84 o
  -2  12   3      534.02      542.60      7.11 o
  -1  12   3      356.57      360.75      7.48 o
   0  12   3      910.14      926.53     10.70 o
   1  12   3      534.33      522.35      7.12 o
   2  12   3      165.96      162.47      3.54 o
   3  12   3       99.97      104.28      2.93 o
   4  12   3      895.71      907.01     12.25 o
   5  12   3      426.82      420.89      6.69 o
   6  12   3       15.22       14.45      1.92 o
   7  12   3        0.20        6.15      1.30 o
   8  12   3      642.02      638.24     11.58 o
   9  12   3      207.38      201.45      4.97 o
  10  12   3        0.07        4.47      1.40 o
  11  12   3       62.82       62.45      2.94 o
  12  12   3      319.59      310.40      7.41 o
  13  12   3       60.47       60.89      4.92 o
 -12  13   3      196.05      189.93      7.41 o
 -11  13   3      104.15      112.48      4.22 o
 -10  13   3       61.38       64.89      4.66 o
  -9  13   3      153.61      157.21      4.94 o
  -8  13   3      413.79      416.96      9.70 o
  -7  13   3      184.78      186.77      6.51 o
  -6  13   3      106.34      112.10      4.88 o
  -5  13   3      181.92      192.20      6.23 o
  -4  13   3      475.54      475.88      9.13 o
  -3  13   3      267.38      271.40      6.32 o
  -2  13   3       80.91       85.15      3.32 o
  -1  13   3      165.10      177.21      4.46 o
   0  13   3      253.50      255.23      4.94 o
   1  13   3      304.05      298.26      5.43 o
   2  13   3       26.11       28.97      1.85 o
   3  13   3      120.32      121.74      3.62 o
   4  13   3       22.51       28.85      2.02 o
   5  13   3      273.44      273.01      5.44 o
   6  13   3        2.19        6.47      1.74 o
   7  13   3       73.47       74.60      3.24 o
   8  13   3       36.09       35.93      2.61 o
   9  13   3      197.89      200.37      5.39 o
  10  13   3        0.04        2.98      2.65 o
  11  13   3       38.80       42.35      2.97 o
 -10  14   3        1.96        4.54      1.95 o
  -9  14   3       19.27       19.90      2.29 o
  -8  14   3      388.40      371.96      7.77 o
  -7  14   3        8.37        8.77      1.96 o
  -6  14   3       47.88       46.03      2.96 o
  -5  14   3       25.64       33.45      2.40 o
  -4  14   3      654.15      647.35     14.48 o
  -3  14   3       74.48       70.22      5.17 o
  -2  14   3      214.73      208.68      7.87 o
  -1  14   3       10.33       24.90      2.27 o
   0  14   3      702.94      712.46     14.76 o
   1  14   3      194.55      186.03      4.66 o
   2  14   3      450.56      426.34      8.60 o
   3  14   3        0.04       13.50      1.79 o
   4  14   3      472.89      481.13      9.66 o
   5  14   3      258.03      250.03      5.74 o
   6  14   3      541.19      512.70     10.03 o
   7  14   3        8.54       20.57      2.05 o
   8  14   3      193.95      201.88      7.33 o
   9  14   3      200.44      199.49      6.14 o
  -6  15   3      296.41      289.41     12.14 o
  -5  15   3        0.47        2.80      2.52 o
  -4  15   3       16.32        9.39      2.31 o
  -3  15   3        2.19        4.00      2.43 o
  -2  15   3      481.14      456.14     16.94 o
  -1  15   3        4.84       12.22      3.10 o
   0  15   3        9.98       11.39      2.03 o
   1  15   3       39.51       38.29      2.90 o
   2  15   3      511.46      505.31     10.92 o
   3  15   3       24.27       32.10      2.83 o
   4  15   3        9.79       13.39      1.84 o
   5  15   3       59.94       61.86      3.59 o
 -22   0   4        3.23        1.71      2.48 o
 -20   0   4       22.78       22.77      3.29 o
 -18   0   4        6.22        6.17      1.57 o
 -16   0   4      560.47      595.65     11.15 o
 -14   0   4      237.36      241.28      4.94 o
 -12   0   4     3195.08     3224.09     44.09 o
 -10   0   4     1574.98     1525.88     19.66 o
  -8   0   4     9828.36     9714.79    103.55 o
  -6   0   4     5514.11     5301.63     58.33 o
  -4   0   4    20521.69    20437.83    203.27 o
  -2   0   4    11455.23    11735.45    149.59 o
   0   0   4    25715.79    26424.83    256.26 o
   2   0   4     9710.59    10083.10    116.29 o
   4   0   4    12854.11    12576.00    149.36 o
   6   0   4     3816.23     3730.52     40.53 o
   8   0   4     3862.34     3901.17     53.15 o
  10   0   4      788.88      774.72     17.22 o
  12   0   4     1007.49      994.93     15.17 o
  14   0   4       21.10       13.99      1.90 o
  16   0   4      185.67      185.92      7.08 o
  18   0   4       37.04       22.99      3.60 o
  20   0   4       20.92       19.92      4.64 o
 -22   1   4      110.93      109.33      5.76 o
 -21   1   4      125.40      126.48      6.39 o
 -20   1   4       77.49       71.78      5.76 o
 -19   1   4      165.83      166.10      5.20 o
 -18   1   4      232.72      230.51      5.73 o
 -17   1   4      407.68      405.89      6.31 o
 -16   1   4      185.94      188.71      3.61 o
 -15   1   4      253.38      259.08      4.59 o
 -14   1   4      200.07      206.75      3.32 o
 -13   1   4      724.55      697.80      7.60 o
 -12   1   4      412.41      399.52      4.92 o
 -11   1   4      223.68      215.91      3.18 o
 -10   1   4        8.40        8.88      0.72 o
  -9   1   4      575.53      526.44      6.13 o
  -8   1   4      935.19      912.59      8.98 o
  -7   1   4      113.39      117.14      1.90 o
  -6   1   4      462.80      452.02      4.85 o
  -5   1   4       29.15       22.80      0.61 o
  -4   1   4     2232.07     2214.84     19.32 o
  -3   1   4        5.11        7.20      0.39 o
  -2   1   4     4501.88     4661.73     42.19 o
  -1   1   4      515.59      483.89      4.48 o
   0   1   4     2595.42     2688.27     22.95 o
   1   1   4       78.98       81.38      1.32 o
   2   1   4     6388.06     6522.69     58.33 o
   3   1   4      129.57      128.19      1.98 o
   4   1   4     1188.65     1188.74     11.71 o
   5   1   4       10.75       13.46      0.75 o
   6   1   4     2334.00     2279.22     21.49 o
   7   1   4       82.17       90.06      2.02 o
   8   1   4      709.58      691.33      8.95 o
   9   1   4       11.66       10.22      1.19 o
  10   1   4      432.00      411.69      5.99 o
  11   1   4      242.98      251.10      4.47 o
  12   1   4      358.23      372.48      5.90 o
  13   1   4       26.73       23.30      1.66 o
  14   1   4        0.14       -1.65      3.05 o
  15   1   4      287.95      299.72      6.34 o
  16   1   4       94.25       97.02      3.72 o
  17   1   4       16.11       12.54      2.94 o
  18   1   4       96.33       93.95      4.48 o
  19   1   4      206.17      212.38      6.31 o
  20   1   4        9.48       13.87      2.12 o
  21   1   4        2.85        4.49      1.53 o
 -22   2   4       30.91       34.81      3.00 o
 -21   2   4       94.53      107.59      4.85 o
 -20   2   4        0.06       -5.10      6.73 o
 -19   2   4       63.76       59.66      2.81 o
 -18   2   4      194.17      195.11      5.13 o
 -17   2   4      367.80      373.05      6.23 o
 -16   2   4       61.86       60.70      2.13 o
 -15   2   4       24.63       19.59      1.39 o
 -14   2   4      713.17      715.79      8.50 o
 -13   2   4      747.02      747.38      8.60 o
 -12   2   4      485.07      482.21      6.33 o
 -11   2   4       28.66       24.15      1.05 o
 -10   2   4     1701.70     1715.22     17.24 o
  -9   2   4      770.88      737.89      8.12 o
  -8   2   4     1715.76     1681.21     16.31 o
  -7   2   4      317.35      298.57      4.85 o
  -6   2   4     3200.00     3200.26     28.19 o
  -5   2   4      252.71      245.68      2.75 o
  -4   2   4     4692.31     4756.63     40.90 o
  -3   2   4      425.97      423.55      4.41 o
  -2   2   4     3303.83     3423.27     31.18 o
  -1   2   4        0.33        3.12      0.55 o
   0   2   4     6482.17     6701.89     55.07 o
   1   2   4      187.58      186.71      2.14 o
   2   2   4      365.69      354.38      3.61 o
   3   2   4       71.70       78.27      1.40 o
   4   2   4     3073.18     2962.51     26.64 o
   5   2   4        7.20        6.75      0.50 o
   6   2   4      164.21      173.24      2.59 o
   7   2   4      154.11      150.93      2.47 o
   8   2   4     1131.56     1060.60     10.86 o
   9   2   4       23.45       27.76      1.51 o
  10   2   4      692.85      698.92     10.04 o
  11   2   4       56.62       54.62      1.97 o
  12   2   4      376.49      363.49      5.47 o
  13   2   4       41.47       37.32      2.34 o
  14   2   4      818.29      809.51     16.57 o
  15   2   4        0.15       -1.54      4.20 o
  16   2   4       92.31      100.46      3.81 o
  17   2   4       11.66       10.46      1.88 o
  18   2   4      517.07      530.42     11.33 o
  19   2   4       15.03       15.25      2.49 o
  20   2   4       16.18       16.71      2.28 o
  21   2   4        0.13        0.09      2.38 o
 -22   3   4        3.96        4.74      2.04 o
 -21   3   4       76.72       82.57      3.80 o
 -20   3   4        3.26        5.90      2.24 o
 -19   3   4       38.03       30.58      2.17 o
 -18   3   4        6.88        6.74      1.34 o
 -17   3   4      126.91      123.45      3.46 o
 -16   3   4        1.27       -0.20      3.62 o
 -15   3   4       26.63       23.84      1.47 o
 -14   3   4       15.30       14.26      1.15 o
 -13   3   4      321.60      312.80      4.55 o
 -12   3   4        2.96        2.06      0.93 o
 -11   3   4        1.42        0.74      0.77 o
 -10   3   4       42.82       41.23      1.49 o
  -9   3   4     1075.46      981.37      9.84 o
  -8   3   4       26.20       29.09      1.31 o
  -7   3   4        7.62        6.11      0.59 o
  -6   3   4      143.40      124.81      1.76 o
  -5   3   4     3352.85     3120.31     26.05 o
  -4   3   4      128.96      144.52      1.89 o
  -3   3   4       66.30       69.31      1.16 o
  -2   3   4      706.68      719.66      6.74 o
  -1   3   4     6612.54     6455.32     56.15 o
   0   3   4      283.81      296.27      3.06 o
   1   3   4      127.00      127.25      1.57 o
   2   3   4      989.98     1012.59      8.91 o
   3   3   4     5644.01     5377.78     44.39 o
   4   3   4      250.31      242.90      2.94 o
   5   3   4        9.09       10.05      0.87 o
   6   3   4      380.89      376.44      4.99 o
   7   3   4     3068.53     2861.98     33.82 o
   8   3   4      336.10      317.87      4.48 o
   9   3   4      315.75      299.73      4.98 o
  10   3   4      122.08      119.54      3.06 o
  11   3   4     1114.05     1078.82     15.77 o
  12   3   4      356.19      354.42      6.72 o
  13   3   4      488.73      478.73      8.26 o
  14   3   4       26.62       28.91      2.89 o
  15   3   4      192.09      197.83      6.50 o
  16   3   4      219.01      221.66      5.21 o
  17   3   4      302.72      311.82      6.54 o
  18   3   4        3.62        2.06      1.66 o
  19   3   4        5.31        5.10      2.13 o
  20   3   4       88.72       96.01      5.29 o
 -21   4   4      145.84      149.65      5.90 o
 -20   4   4        0.75        0.73      1.45 o
 -19   4   4       33.53       31.38      2.39 o
 -18   4   4     1074.08     1091.10     16.41 o
 -17   4   4      560.50      601.63      8.67 o
 -16   4   4        0.22       -1.15      4.31 o
 -15   4   4       22.54       22.76      1.94 o
 -14   4   4     2026.20     2047.76     21.62 o
 -13   4   4     1266.00     1290.01     13.13 o
 -12   4   4        2.31        3.77      0.84 o
 -11   4   4        0.21        1.63      0.75 o
 -10   4   4     2693.50     2756.14     26.83 o
  -9   4   4     1645.37     1639.93     16.50 o
  -8   4   4      166.25      184.05      2.60 o
  -7   4   4       42.35       36.69      1.03 o
  -6   4   4     2756.46     2832.07     24.07 o
  -5   4   4      998.41      993.78      9.10 o
  -4   4   4     1372.17     1454.59     13.12 o
  -3   4   4      478.11      493.80      5.00 o
  -2   4   4     2239.72     2390.47     24.62 o
  -1   4   4      112.71      115.25      1.73 o
   0   4   4     3607.60     3833.96     33.31 o
   1   4   4      720.08      731.98      6.38 o
   2   4   4     1074.15     1142.46     10.10 o
   3   4   4      211.50      206.74      2.46 o
   4   4   4     4350.45     4486.43     40.85 o
   5   4   4      382.65      368.12      5.04 o
   6   4   4      260.15      273.27      3.79 o
   7   4   4      735.73      715.27      9.92 o
   8   4   4     3216.81     3250.19     32.56 o
   9   4   4      185.66      180.53      3.82 o
  10   4   4       73.62       73.05      2.61 o
  11   4   4      633.94      626.83     10.10 o
  12   4   4     1611.31     1637.23     23.04 o
  13   4   4       56.14       61.89      3.05 o
  14   4   4       41.88       36.41      2.23 o
  15   4   4      307.42      317.58      6.30 o
  16   4   4      510.27      535.55      9.83 o
  17   4   4       18.89       23.43      2.28 o
  18   4   4       26.22       23.60      2.20 o
  19   4   4       90.65       94.14      3.92 o
  20   4   4       84.20       82.54      3.88 o
 -21   5   4       19.45       21.78      2.08 o
 -20   5   4        0.98        2.02      1.43 o
 -19   5   4       28.58       23.65      1.96 o
 -18   5   4      137.13      145.05      4.07 o
 -17   5   4      139.29      140.06      3.63 o
 -16   5   4       18.51       19.85      1.61 o
 -15   5   4       67.22       66.78      2.77 o
 -14   5   4      167.10      171.66      4.21 o
 -13   5   4      558.11      558.98      7.00 o
 -12   5   4      111.75      103.60      2.56 o
 -11   5   4      121.77      119.79      2.28 o
 -10   5   4       45.38       34.82      1.67 o
  -9   5   4     1453.87     1436.29     13.18 o
  -8   5   4      115.09      110.51      1.99 o
  -7   5   4      202.46      194.44      2.56 o
  -6   5   4       78.90       98.91      1.67 o
  -5   5   4     2597.13     2545.73     21.22 o
  -4   5   4        0.27        1.51      0.42 o
  -3   5   4      336.66      327.75      4.72 o
  -2   5   4      673.89      717.94      7.45 o
  -1   5   4     3028.94     3044.65     27.77 o
   0   5   4      144.05      168.01      2.17 o
   1   5   4      397.97      395.51      4.07 o
   2   5   4      624.90      678.13      6.43 o
   3   5   4     1729.75     1734.35     17.16 o
   4   5   4      430.84      456.98      4.98 o
   5   5   4      342.45      333.43      4.47 o
   6   5   4       53.95       61.58      1.42 o
   7   5   4      565.26      545.33      6.09 o
   8   5   4      598.14      626.95      7.27 o
   9   5   4      245.24      245.75      4.82 o
  10   5   4       94.67       88.96      3.21 o
  11   5   4      153.10      140.14      4.14 o
  12   5   4      475.46      481.94      6.58 o
  13   5   4      126.07      124.36      3.42 o
  14   5   4      299.38      303.42      6.30 o
  15   5   4       27.06       26.36      2.21 o
  16   5   4      230.84      208.71      6.32 o
  17   5   4       42.75       41.99      2.76 o
  18   5   4      258.19      264.10      8.03 o
  19   5   4        2.33       -1.40      4.18 o
  20   5   4       67.22       59.59      3.72 o
 -20   6   4      135.86      131.75      4.42 o
 -19   6   4      153.78      162.19      4.57 o
 -18   6   4      527.40      535.69     11.57 o
 -17   6   4       48.93       45.95      2.53 o
 -16   6   4      415.49      408.25      6.14 o
 -15   6   4      828.44      858.91     10.06 o
 -14   6   4      691.22      707.00      8.82 o
 -13   6   4       20.95       24.35      1.59 o
 -12   6   4      768.38      787.14      8.76 o
 -11   6   4     2866.75     2949.51     26.75 o
 -10   6   4      435.35      448.65      5.45 o
  -9   6   4        0.08        2.25      0.57 o
  -8   6   4      718.84      705.55      7.67 o
  -7   6   4     6710.54     6769.12     56.40 o
  -6   6   4       10.55       20.07      1.09 o
  -5   6   4       41.06       42.87      1.01 o
  -4   6   4      299.10      280.60      3.26 o
  -3   6   4    10424.33    10621.60     97.34 o
  -2   6   4      453.05      449.63      4.95 o
  -1   6   4      164.69      161.24      2.68 o
   0   6   4        6.04       13.11      1.06 o
   1   6   4     9336.10     9578.94     79.32 o
   2   6   4     1163.50     1111.96     10.81 o
   3   6   4      228.20      227.07      3.10 o
   4   6   4      152.39      165.54      2.62 o
   5   6   4     4822.47     4823.09     41.85 o
   6   6   4     1220.71     1189.24     12.38 o
   7   6   4      202.81      206.68      3.70 o
   8   6   4      237.59      235.69      3.69 o
   9   6   4     1568.66     1579.03     19.20 o
  10   6   4      752.57      766.94     11.03 o
  11   6   4      162.67      164.58      3.67 o
  12   6   4      118.34      117.91      3.16 o
  13   6   4      291.57      290.20      7.80 o
  14   6   4      280.16      281.67      5.87 o
  15   6   4      100.50      101.25      4.20 o
  16   6   4       16.20       14.67      1.88 o
  17   6   4       20.29       19.29      2.33 o
  18   6   4       73.76       75.30      3.39 o
  19   6   4       45.89       44.43      2.78 o
 -20   7   4       51.51       50.69      2.54 o
 -19   7   4      506.62      498.65      8.16 o
 -18   7   4      325.00      323.85      6.67 o
 -17   7   4      114.65      113.74      3.16 o
 -16   7   4       95.19       98.83      3.02 o
 -15   7   4      803.25      835.22     10.34 o
 -14   7   4      841.53      864.30     10.08 o
 -13   7   4      200.43      203.45      4.22 o
 -12   7   4      179.93      187.48      3.82 o
 -11   7   4      730.59      743.12      9.38 o
 -10   7   4     1750.14     1753.77     16.06 o
  -9   7   4      149.31      152.95      2.65 o
  -8   7   4      423.28      428.31      5.15 o
  -7   7   4      282.19      294.70      3.51 o
  -6   7   4     2743.83     2688.20     22.87 o
  -5   7   4       17.02       17.53      1.00 o
  -4   7   4     1137.08     1144.20     10.80 o
  -3   7   4        0.34        3.93      0.75 o
  -2   7   4     3074.36     2995.32     27.50 o
  -1   7   4       12.84       22.51      1.12 o
   0   7   4     2290.60     2285.49     22.22 o
   1   7   4      268.20      260.51      3.58 o
   2   7   4     2227.26     2146.97     18.77 o
   3   7   4       31.09       33.66      1.33 o
   4   7   4     3070.88     3033.30     28.51 o
   5   7   4      377.73      372.42      4.86 o
   6   7   4      963.88      936.40      9.68 o
   7   7   4        0.60        3.13      0.96 o
   8   7   4     2838.07     2813.71     27.33 o
   9   7   4      160.09      166.71      5.32 o
  10   7   4      234.10      242.90      5.80 o
  11   7   4       62.22       59.48      2.53 o
  12   7   4     1793.49     1793.64     19.56 o
  13   7   4       27.33       27.48      2.23 o
  14   7   4       21.16       22.39      2.24 o
  15   7   4      184.95      188.44      5.04 o
  16   7   4      798.02      765.89     11.83 o
  17   7   4        1.49        1.80      1.50 o
  18   7   4        0.24        3.78      1.73 o
 -19   8   4       11.28        9.42      1.60 o
 -18   8   4       48.75       39.24      2.30 o
 -17   8   4       14.00        8.88      1.23 o
 -16   8   4       46.59       46.44      2.07 o
 -15   8   4       21.88       14.72      1.99 o
 -14   8   4      127.37      118.99      3.61 o
 -13   8   4        1.44       -1.16      3.61 o
 -12   8   4       51.45       51.83      2.15 o
 -11   8   4      400.00      406.06      5.81 o
 -10   8   4      202.30      201.82      3.19 o
  -9   8   4        0.60        0.42      0.72 o
  -8   8   4       48.30       46.39      1.78 o
  -7   8   4     1455.15     1495.66     14.92 o
  -6   8   4      163.52      175.43      3.40 o
  -5   8   4        1.00        1.37      0.59 o
  -4   8   4       37.91       29.54      1.36 o
  -3   8   4     2645.48     2713.63     23.42 o
  -2   8   4       25.38       37.43      1.39 o
  -1   8   4        4.54        7.43      0.72 o
   0   8   4       36.06       25.22      1.65 o
   1   8   4     2362.47     2475.76     21.96 o
   2   8   4       35.00       23.85      1.05 o
   3   8   4       29.31       37.05      1.50 o
   4   8   4       41.34       34.14      1.87 o
   5   8   4      976.27     1010.11     10.69 o
   6   8   4      185.86      173.98      3.17 o
   7   8   4       99.76      104.11      2.60 o
   8   8   4       35.34       33.05      1.62 o
   9   8   4      147.52      153.60      4.50 o
  10   8   4      266.75      270.87      5.13 o
  11   8   4      203.66      208.93      4.49 o
  12   8   4       26.79       28.64      2.08 o
  13   8   4        1.05        0.31      2.50 o
  14   8   4      215.07      210.46      6.17 o
  15   8   4      234.06      234.60      8.11 o
  16   8   4       16.51       19.05      2.28 o
  17   8   4       34.52       34.14      2.74 o
  18   8   4      110.99      101.14      4.21 o
 -18   9   4        8.12        3.85      1.81 o
 -17   9   4        7.18        2.58      1.34 o
 -16   9   4        4.06        5.36      1.47 o
 -15   9   4       17.55       13.50      1.93 o
 -14   9   4        6.28        7.00      1.90 o
 -13   9   4       47.19       42.24      2.32 o
 -12   9   4       73.65       74.22      2.91 o
 -11   9   4        2.35        4.38      1.47 o
 -10   9   4      217.46      226.69      4.72 o
  -9   9   4      219.79      232.11      5.35 o
  -8   9   4      391.36      404.47      6.65 o
  -7   9   4       79.74       85.37      2.27 o
  -6   9   4     1005.99     1079.23     10.46 o
  -5   9   4      644.43      656.62      6.80 o
  -4   9   4     1070.67     1121.30     10.83 o
  -3   9   4      177.12      190.99      3.60 o
  -2   9   4     2061.84     2267.88     24.72 o
  -1   9   4     1169.71     1205.10     12.09 o
   0   9   4     1668.27     1749.12     16.25 o
   1   9   4      152.22      176.54      3.04 o
   2   9   4     2274.30     2436.70     22.27 o
   3   9   4     1220.22     1239.30     12.83 o
   4   9   4     1633.09     1671.04     16.45 o
   5   9   4       38.37       52.37      2.27 o
   6   9   4     1391.86     1431.90     14.57 o
   7   9   4      751.48      755.88     10.04 o
   8   9   4     1038.19     1060.72     11.66 o
   9   9   4        0.05        4.73      1.52 o
  10   9   4      429.27      438.85      6.79 o
  11   9   4      247.06      247.70      5.67 o
  12   9   4      418.57      419.45      7.13 o
  13   9   4        9.79        8.35      2.12 o
  14   9   4       45.93       47.85      2.78 o
  15   9   4       27.11       30.02      2.47 o
  16   9   4      100.30      106.31      3.84 o
  17   9   4        8.48        9.39      2.45 o
 -17  10   4       11.16        9.22      1.51 o
 -16  10   4      130.19      129.04      4.22 o
 -15  10   4      352.44      355.39      7.40 o
 -14  10   4      149.21      144.13      5.13 o
 -13  10   4        5.07        5.65      1.57 o
 -12  10   4      475.40      491.24      8.06 o
 -11  10   4     1063.63     1083.12     13.86 o
 -10  10   4       72.82       72.30      2.81 o
  -9  10   4        0.60        3.70      1.45 o
  -8  10   4      952.91      971.88     11.39 o
  -7  10   4     2113.52     2145.93     21.23 o
  -6  10   4        0.23        7.30      1.33 o
  -5  10   4       29.38       36.87      1.56 o
  -4  10   4     1114.11     1116.38     11.26 o
  -3  10   4     2801.79     2863.78     28.10 o
  -2  10   4       57.68       72.20      2.47 o
  -1  10   4      123.88      140.81      3.29 o
   0  10   4      723.38      729.84      7.83 o
   1  10   4     2569.65     2603.84     23.73 o
   2  10   4       95.77      100.19      2.51 o
   3  10   4      266.14      285.47      5.35 o
   4  10   4      211.65      213.28      3.80 o
   5  10   4     1604.78     1624.12     16.42 o
   6  10   4       32.94       34.05      1.74 o
   7  10   4      333.43      334.43      5.22 o
   8  10   4       12.32       11.37      1.46 o
   9  10   4      661.02      680.37      9.51 o
  10  10   4        0.22        1.99      1.22 o
  11  10   4      268.75      273.32      5.93 o
  12  10   4        4.41        6.61      1.33 o
  13  10   4      174.46      185.49      4.87 o
  14  10   4       23.29       22.33      2.25 o
  15  10   4      142.37      141.90      4.46 o
  16  10   4        8.36        6.69      2.71 o
 -16  11   4        1.82        0.89      1.49 o
 -15  11   4       37.85       37.01      3.55 o
 -14  11   4      427.20      445.69      8.77 o
 -13  11   4       64.36       65.66      2.97 o
 -12  11   4       41.89       46.12      2.56 o
 -11  11   4      123.67      120.27      3.90 o
 -10  11   4      598.88      597.43      8.78 o
  -9  11   4       59.69       69.94      2.99 o
  -8  11   4      119.70      118.11      3.61 o
  -7  11   4      269.70      266.61      5.35 o
  -6  11   4      554.73      543.67     10.16 o
  -5  11   4       20.98       26.92      2.05 o
  -4  11   4      116.59      114.66      4.51 o
  -3  11   4      393.21      386.15      5.55 o
  -2  11   4      354.73      352.27      4.94 o
  -1  11   4        0.12        2.73      0.88 o
   0  11   4       27.15       27.38      1.53 o
   1  11   4      379.97      368.24      7.29 o
   2  11   4      204.22      196.90      3.66 o
   3  11   4        9.65       14.70      1.39 o
   4  11   4        6.84        9.53      1.67 o
   5  11   4      231.35      219.91      4.37 o
   6  11   4      164.06      161.41      3.57 o
   7  11   4       16.11       16.94      1.99 o
   8  11   4       69.65       71.48      2.76 o
   9  11   4       81.98       77.03      3.22 o
  10  11   4      171.58      159.50      4.29 o
  11  11   4        9.24        6.67      1.45 o
  12  11   4       85.20       84.25      3.23 o
  13  11   4       15.94       13.65      2.49 o
  14  11   4      171.28      168.17      8.38 o
 -14  12   4       10.50       11.88      2.58 o
 -13  12   4      145.42      147.94      4.69 o
 -12  12   4      415.08      404.61      7.87 o
 -11  12   4       25.83       27.72      2.18 o
 -10  12   4        1.11        3.03      1.60 o
  -9  12   4       92.84       90.32      3.95 o
  -8  12   4      556.02      547.35      9.36 o
  -7  12   4       21.95       26.03      2.03 o
  -6  12   4       72.47       73.58      3.06 o
  -5  12   4        1.71        3.46      1.62 o
  -4  12   4      474.69      473.25      7.83 o
  -3  12   4       25.77       30.21      2.36 o
  -2  12   4      264.16      263.35      5.12 o
  -1  12   4       93.94       97.46      2.98 o
   0  12   4      235.16      237.37      4.79 o
   1  12   4       43.43       46.78      2.11 o
   2  12   4      418.95      418.30      6.74 o
   3  12   4      309.15      311.76      5.51 o
   4  12   4       49.22       50.13      3.05 o
   5  12   4       66.23       63.24      3.66 o
   6  12   4      376.00      365.95      5.92 o
   7  12   4      356.00      353.63      5.86 o
   8  12   4        0.21        1.69      1.29 o
   9  12   4       64.26       65.70      2.88 o
  10  12   4      209.36      201.41      5.01 o
  11  12   4      207.46      204.37      5.13 o
  12  12   4        5.91        8.06      2.27 o
  13  12   4       34.24       31.93      3.00 o
 -12  13   4        0.30       -2.24      4.27 o
 -11  13   4       51.93       43.50      4.03 o
 -10  13   4      302.12      293.75      7.33 o
  -9  13   4        1.85        4.81      1.53 o
  -8  13   4       30.49       37.73      3.10 o
  -7  13   4      108.56      104.14      4.14 o
  -6  13   4      320.12      308.71      8.32 o
  -5  13   4       32.36       37.13      2.72 o
  -4  13   4      164.05      161.51      4.88 o
  -3  13   4       85.40       82.90      3.47 o
  -2  13   4      263.62      253.14      8.88 o
  -1  13   4      112.73      107.68      4.05 o
   0  13   4      405.08      392.45      7.99 o
   1  13   4       10.77       17.34      1.94 o
   2  13   4      173.82      169.55      4.39 o
   3  13   4      162.83      162.63      5.68 o
   4  13   4      596.97      585.11      9.72 o
   5  13   4       19.50       23.25      1.89 o
   6  13   4       98.71       98.61      3.19 o
   7  13   4      118.26      122.62      3.57 o
   8  13   4      572.26      569.64      9.22 o
   9  13   4       87.95       90.05      3.66 o
  10  13   4       50.80       47.07      4.14 o
  11  13   4       42.26       51.43      4.17 o
 -10  14   4       65.03       64.00      5.28 o
  -9  14   4      123.68      125.51      5.41 o
  -8  14   4        0.01        4.37      1.80 o
  -7  14   4      275.59      280.21      7.58 o
  -6  14   4      160.77      153.94      5.20 o
  -5  14   4       18.46       20.73      2.27 o
  -4  14   4        1.47        3.60      1.66 o
  -3  14   4      245.37      253.86      6.12 o
  -2  14   4      232.28      235.30      8.04 o
  -1  14   4       24.98       20.57      2.65 o
   0  14   4        0.70        1.63      2.36 o
   1  14   4      184.66      186.02      5.89 o
   2  14   4      191.04      185.80      4.67 o
   3  14   4      143.87      135.55      4.01 o
   4  14   4        0.48        2.20      1.64 o
   5  14   4      120.54      127.57      3.94 o
   6  14   4       76.77       75.59      2.97 o
   7  14   4      182.64      175.23      4.82 o
   8  14   4        4.83        6.59      1.53 o
  -6  15   4      474.89      477.89     11.49 o
  -5  15   4      120.05      132.38      9.03 o
  -4  15   4       51.77       53.28      3.36 o
  -3  15   4        0.38       10.77      2.17 o
  -2  15   4      788.22      795.21     14.01 o
  -1  15   4      131.07      130.00      6.16 o
   0  15   4       98.25       88.60      4.51 o
   1  15   4        4.60       11.85      2.34 o
   2  15   4      806.52      799.97     13.58 o
   3  15   4       73.16       77.90      4.18 o
   4  15   4      145.16      129.60      4.97 o
   5  15   4       28.74       37.22      2.85 o
 -21   0   5       42.80       40.04      3.37 o
 -19   0   5      740.12      762.21     16.60 o
 -17   0   5       23.72       23.58      3.62 o
 -15   0   5     4215.85     4378.02     50.63 o
 -13   0   5        1.13        0.54      1.16 o
 -11   0   5    14342.47    14517.24    155.13 o
  -9   0   5       81.72       77.44      2.29 o
  -7   0   5    38830.89    38070.61    390.86 o
  -5   0   5      107.16      109.69      1.87 o
  -3   0   5    81140.55    80329.66    763.81 o
  -1   0   5      114.97      121.87      2.16 o
   1   0   5    67195.36    68255.39    759.90 o
   3   0   5     1509.07     1528.77     19.85 o
   5   0   5    21484.57    21261.39    257.61 o
   7   0   5     2611.26     2531.95     28.53 o
   9   0   5     4688.51     4568.78     54.70 o
  11   0   5     2677.03     2704.44     41.03 o
  13   0   5      840.06      859.82     14.03 o
  15   0   5     1809.28     1839.46     26.08 o
  17   0   5      150.58      155.89      6.48 o
  19   0   5      795.65      807.36     21.14 o
 -22   1   5       75.75       84.80      3.81 o
 -21   1   5        0.01        0.62      1.81 o
 -20   1   5        1.93       -0.61      4.05 o
 -19   1   5      262.63      276.27      5.98 o
 -18   1   5      399.24      393.41      7.15 o
 -17   1   5        0.01        0.28      2.01 o
 -16   1   5        6.54        5.03      1.08 o
 -15   1   5      746.96      770.65      9.06 o
 -14   1   5     1361.79     1358.10     14.10 o
 -13   1   5        5.79        5.37      0.75 o
 -12   1   5       74.51       66.13      1.63 o
 -11   1   5     1232.44     1237.00     11.76 o
 -10   1   5     3187.59     2997.89     29.62 o
  -9   1   5       70.89       73.10      1.55 o
  -8   1   5      557.58      496.28      5.32 o
  -7   1   5     1201.21     1195.82     11.21 o
  -6   1   5     5350.34     4996.98     41.73 o
  -5   1   5      154.93      154.21      2.01 o
  -4   1   5     1974.56     1824.99     15.95 o
  -3   1   5      249.92      242.47      2.94 o
  -2   1   5     4249.98     4055.77     37.22 o
  -1   1   5       69.37       90.67      1.32 o
   0   1   5     4491.10     4320.52     36.04 o
   1   1   5      675.79      673.30      6.49 o
   2   1   5     1579.68     1424.12     14.37 o
   3   1   5      167.17      173.26      2.62 o
   4   1   5     5395.71     5041.19     45.61 o
   5   1   5     1874.34     1829.14     17.43 o
   6   1   5      511.79      465.89      6.23 o
   7   1   5       79.06       76.58      1.94 o
   8   1   5     3214.42     3076.59     29.15 o
   9   1   5     1762.49     1729.38     18.23 o
  10   1   5       71.42       72.67      2.67 o
  11   1   5        0.02        0.31      1.19 o
  12   1   5     1381.94     1350.82     18.49 o
  13   1   5     1056.31     1065.74     12.33 o
  14   1   5        7.60        6.03      1.47 o
  15   1   5       17.72       16.82      1.84 o
  16   1   5      440.36      456.99     12.31 o
  17   1   5      377.57      397.31      8.43 o
  18   1   5        4.90        3.31      1.79 o
  19   1   5       23.18       23.48      2.81 o
  20   1   5      104.75      111.79      4.78 o
 -22   2   5      153.45      168.88      5.85 o
 -21   2   5      122.49      123.13      5.23 o
 -20   2   5       59.69       64.82      3.30 o
 -19   2   5       22.61       18.20      2.06 o
 -18   2   5      196.08      208.87      4.66 o
 -17   2   5      356.53      356.43      5.74 o
 -16   2   5      144.58      142.09      3.41 o
 -15   2   5        0.70        1.69      0.97 o
 -14   2   5      113.60      114.62      2.58 o
 -13   2   5      693.16      695.55      7.87 o
 -12   2   5      129.85      121.45      2.82 o
 -11   2   5      126.67      127.70      2.33 o
 -10   2   5       11.87        8.93      0.61 o
  -9   2   5      841.91      854.49      9.23 o
  -8   2   5       12.87       12.65      0.75 o
  -7   2   5      543.15      525.54      5.24 o
  -6   2   5       25.97       35.90      0.83 o
  -5   2   5      380.08      383.83      4.14 o
  -4   2   5        7.25        7.73      0.52 o
  -3   2   5      924.09      769.62      7.52 o
  -2   2   5       22.40       30.49      0.67 o
  -1   2   5      120.44      125.70      1.85 o
   0   2   5       40.72       36.56      0.78 o
   1   2   5     1013.29      884.15      8.74 o
   2   2   5      292.47      277.37      3.15 o
   3   2   5     1911.13     1913.73     19.50 o
   4   2   5       67.45       51.94      1.53 o
   5   2   5      523.80      533.23      6.03 o
   6   2   5      864.92      808.01      8.70 o
   7   2   5     2954.03     2967.00     30.91 o
   8   2   5       11.34        7.75      1.09 o
   9   2   5      144.33      150.09      3.91 o
  10   2   5      706.76      670.29     10.30 o
  11   2   5     2565.92     2597.40     27.76 o
  12   2   5        6.26        6.51      1.09 o
  13   2   5       32.58       31.24      3.24 o
  14   2   5      282.08      289.92      6.23 o
  15   2   5     1529.09     1533.17     25.04 o
  16   2   5       40.96       38.81      2.86 o
  17   2   5        7.02        7.42      1.77 o
  18   2   5       38.20       37.63      4.81 o
  19   2   5      617.93      622.78     12.60 o
  20   2   5       42.69       43.39      3.79 o
 -22   3   5       62.94       64.44      4.05 o
 -21   3   5       82.57       68.87      4.28 o
 -20   3   5       40.47       37.28      2.69 o
 -19   3   5       39.69       31.78      2.21 o
 -18   3   5       58.66       56.78      3.17 o
 -17   3   5      227.17      224.26      4.81 o
 -16   3   5      172.47      165.61      4.14 o
 -15   3   5       38.09       37.99      1.78 o
 -14   3   5        9.04       12.16      1.09 o
 -13   3   5      587.26      594.14      8.47 o
 -12   3   5      293.54      283.59      4.10 o
 -11   3   5       19.80       18.40      1.05 o
 -10   3   5       21.22       14.86      0.95 o
  -9   3   5     1502.30     1515.46     14.90 o
  -8   3   5      205.52      206.82      2.87 o
  -7   3   5        3.70        4.66      0.43 o
  -6   3   5      106.54       82.20      1.38 o
  -5   3   5     3653.00     3902.10     33.17 o
  -4   3   5       34.62       36.95      0.80 o
  -3   3   5        0.01        2.34      0.48 o
  -2   3   5       15.54       12.21      0.52 o
  -1   3   5     5707.52     6254.99     53.51 o
   0   3   5      154.49      141.50      2.48 o
   1   3   5        1.37        1.60      0.27 o
   2   3   5       37.09       44.84      1.14 o
   3   3   5     2925.83     3114.56     26.79 o
   4   3   5      525.01      448.02      5.03 o
   5   3   5        0.85        0.73      0.50 o
   6   3   5      117.22      129.41      2.11 o
   7   3   5      937.89      939.39      9.47 o
   8   3   5      253.18      214.54      3.38 o
   9   3   5        0.03        0.21      0.72 o
  10   3   5      187.27      183.35      3.14 o
  11   3   5      416.14      411.61      8.01 o
  12   3   5       29.46       24.10      2.44 o
  13   3   5        0.62       -0.15      3.82 o
  14   3   5      113.74      118.04      4.49 o
  15   3   5      184.69      181.14      6.00 o
  16   3   5        5.47        6.22      1.77 o
  17   3   5        2.57        4.69      1.46 o
  18   3   5       25.88       20.46      1.95 o
  19   3   5       70.87       71.47      6.59 o
  20   3   5       25.59       18.67      2.92 o
 -21   4   5      294.58      292.90      9.94 o
 -20   4   5      219.59      219.90      5.77 o
 -19   4   5       72.98       77.84      3.03 o
 -18   4   5      322.68      340.32      6.34 o
 -17   4   5      542.21      551.15      9.32 o
 -16   4   5      564.63      570.39      8.33 o
 -15   4   5      269.83      279.73      5.19 o
 -14   4   5      354.80      365.32      5.58 o
 -13   4   5      553.39      537.37      7.10 o
 -12   4   5      921.47      921.43     10.28 o
 -11   4   5      859.58      870.15     11.79 o
 -10   4   5      136.87      137.88      2.64 o
  -9   4   5      227.59      225.06      2.88 o
  -8   4   5      979.38      979.71      9.05 o
  -7   4   5     2216.46     2156.10     18.21 o
  -6   4   5        2.03        3.94      0.39 o
  -5   4   5        1.15        3.14      0.43 o
  -4   4   5      520.58      541.71      5.46 o
  -3   4   5     4211.97     4074.20     34.08 o
  -2   4   5      230.26      250.76      2.96 o
  -1   4   5      107.21      103.93      1.87 o
   0   4   5       63.42       76.94      1.33 o
   1   4   5     5625.20     5521.90     48.57 o
   2   4   5      514.70      537.87      5.37 o
   3   4   5      150.50      149.42      2.12 o
   4   4   5       30.26       30.40      0.86 o
   5   4   5     4774.23     4656.00     44.09 o
   6   4   5      343.04      343.63      5.60 o
   7   4   5       86.16       85.45      1.57 o
   8   4   5      123.46      123.47      2.74 o
   9   4   5     2644.46     2612.20     33.06 o
  10   4   5      169.32      162.97      4.33 o
  11   4   5       26.18       23.87      1.56 o
  12   4   5       55.38       54.70      2.84 o
  13   4   5      936.71      933.51     14.32 o
  14   4   5      101.96       97.11      3.77 o
  15   4   5        2.09        0.35      1.88 o
  16   4   5        4.50        3.21      2.34 o
  17   4   5      183.89      182.54      5.69 o
  18   4   5       67.04       63.66      4.16 o
  19   4   5        0.08        1.60      1.84 o
  20   4   5        0.68       -1.44      4.79 o
 -21   5   5        0.05        2.19      1.56 o
 -20   5   5       36.96       32.26      2.08 o
 -19   5   5      317.31      314.66      6.10 o
 -18   5   5       11.18       11.31      1.29 o
 -17   5   5       70.34       79.68      2.67 o
 -16   5   5      107.98      108.02      2.88 o
 -15   5   5      966.42      976.37     11.35 o
 -14   5   5       61.68       65.20      2.73 o
 -13   5   5      673.33      681.03      8.36 o
 -12   5   5      277.22      283.33      4.47 o
 -11   5   5     1760.12     1753.53     16.18 o
 -10   5   5      200.03      199.93      2.91 o
  -9   5   5     2515.62     2458.07     21.08 o
  -8   5   5      548.23      529.05      5.43 o
  -7   5   5     1800.57     1756.39     15.29 o
  -6   5   5      451.89      435.13      5.28 o
  -5   5   5     5183.92     4924.11     44.57 o
  -4   5   5      805.08      765.17      7.53 o
  -3   5   5      595.03      578.44      6.13 o
  -2   5   5      777.33      756.41      8.46 o
  -1   5   5     6557.46     6124.80     57.87 o
   0   5   5      955.12      892.33      8.33 o
   1   5   5       59.14       62.52      1.37 o
   2   5   5      746.72      742.80      7.20 o
   3   5   5     5049.19     4797.95     42.10 o
   4   5   5      818.81      795.14      8.01 o
   5   5   5      782.93      770.54      8.43 o
   6   5   5      419.38      429.12      5.11 o
   7   5   5     2375.77     2306.94     22.98 o
   8   5   5      599.07      596.67      8.76 o
   9   5   5     1005.74     1016.66     11.40 o
  10   5   5      164.95      169.89      4.40 o
  11   5   5      691.15      666.50      9.05 o
  12   5   5      345.15      331.65      7.01 o
  13   5   5      617.50      621.81     10.66 o
  14   5   5       37.11       38.97      2.50 o
  15   5   5      101.57      100.23      5.95 o
  16   5   5      135.62      135.68      5.09 o
  17   5   5      207.49      212.63      6.83 o
  18   5   5        3.31        2.62      1.82 o
  19   5   5        4.58        6.16      1.67 o
 -20   6   5       10.76       10.71      1.42 o
 -19   6   5       41.25       35.88      2.11 o
 -18   6   5      167.66      175.01      3.97 o
 -17   6   5      810.20      808.95      9.86 o
 -16   6   5      105.58      107.16      3.14 o
 -15   6   5      117.65      124.94      3.36 o
 -14   6   5      931.39      964.46     10.52 o
 -13   6   5     1045.62     1066.05     11.18 o
 -12   6   5      476.51      481.98      6.13 o
 -11   6   5      152.92      159.41      3.13 o
 -10   6   5     2826.60     2841.69     24.82 o
  -9   6   5      811.21      807.17      8.17 o
  -8   6   5     1417.22     1372.85     12.31 o
  -7   6   5       27.77       19.25      0.90 o
  -6   6   5     5366.84     5313.99     47.76 o
  -5   6   5      388.55      386.36      4.10 o
  -4   6   5     3019.20     2915.25     26.44 o
  -3   6   5      165.31      235.85      4.37 o
  -2   6   5     6291.04     6090.58     54.55 o
  -1   6   5      164.30      179.86      2.53 o
   0   6   5     4247.67     4144.70     34.56 o
   1   6   5      826.00      976.81      9.21 o
   2   6   5     3890.76     3756.74     32.27 o
   3   6   5      115.84      128.18      2.17 o
   4   6   5     3659.34     3673.11     31.69 o
   5   6   5     1068.56     1162.27     11.10 o
   6   6   5     1161.65     1136.67     10.98 o
   7   6   5      129.59      136.55      3.26 o
   8   6   5     2144.53     2157.02     26.28 o
   9   6   5      653.99      684.16      9.32 o
  10   6   5      148.51      151.87      3.88 o
  11   6   5      161.05      165.06      3.71 o
  12   6   5      995.09     1001.31     14.89 o
  13   6   5      172.82      170.53      4.46 o
  14   6   5        1.03        3.51      1.60 o
  15   6   5      145.18      144.50      4.33 o
  16   6   5      364.33      370.01      8.01 o
  17   6   5        6.99        8.47      1.80 o
  18   6   5        4.43        6.85      1.89 o
  19   6   5       80.31       78.29      4.41 o
 -20   7   5        0.14        1.41      1.18 o
 -19   7   5        6.66        5.49      1.92 o
 -18   7   5       70.24       67.94      2.52 o
 -17   7   5        0.36       -0.88      3.86 o
 -16   7   5       13.87       13.20      1.64 o
 -15   7   5       22.90       23.46      1.72 o
 -14   7   5      282.96      289.46      4.66 o
 -13   7   5        0.71        1.37      1.03 o
 -12   7   5       32.58       33.22      1.54 o
 -11   7   5       44.06       46.64      2.63 o
 -10   7   5      639.56      646.06      7.04 o
  -9   7   5       10.20        8.42      1.11 o
  -8   7   5        2.68        2.39      0.62 o
  -7   7   5       46.39       47.47      1.13 o
  -6   7   5      761.49      780.03      7.61 o
  -5   7   5       17.93       12.11      0.73 o
  -4   7   5      102.79       99.44      1.69 o
  -3   7   5       14.36       14.09      0.80 o
  -2   7   5      389.97      397.68      4.28 o
  -1   7   5        1.25        1.51      0.46 o
   0   7   5      731.63      736.70      7.35 o
   1   7   5       13.25        9.55      0.76 o
   2   7   5       26.67       26.81      1.03 o
   3   7   5       23.98       36.64      1.25 o
   4   7   5     1412.01     1424.52     13.26 o
   5   7   5       88.40       82.43      2.13 o
   6   7   5       62.32       57.71      1.88 o
   7   7   5      112.12      113.69      3.15 o
   8   7   5     1321.47     1308.43     14.09 o
   9   7   5      126.28      125.61      3.42 o
  10   7   5      193.38      192.67      4.30 o
  11   7   5      153.79      152.71      4.69 o
  12   7   5      738.62      749.26      9.88 o
  13   7   5       97.70       97.01      3.48 o
  14   7   5      166.86      171.19      4.74 o
  15   7   5      107.80      102.91      5.96 o
  16   7   5      260.31      255.02      7.08 o
  17   7   5       44.79       45.81      2.80 o
  18   7   5       68.43       61.33      3.17 o
 -19   8   5       34.02       26.36      2.49 o
 -18   8   5       38.15       33.13      2.13 o
 -17   8   5       57.82       56.09      2.31 o
 -16   8   5       34.27       27.27      1.66 o
 -15   8   5      153.42      146.60      3.47 o
 -14   8   5      337.54      335.76      5.42 o
 -13   8   5      159.12      159.36      3.44 o
 -12   8   5      244.93      252.82      4.14 o
 -11   8   5      463.53      446.65      5.83 o
 -10   8   5     1064.66     1072.47     10.85 o
  -9   8   5      226.57      230.20      3.53 o
  -8   8   5      693.17      688.97      7.18 o
  -7   8   5      942.77      887.86      9.10 o
  -6   8   5     1622.52     1612.29     14.91 o
  -5   8   5      126.41      140.14      2.24 o
  -4   8   5     1192.60     1189.36     10.88 o
  -3   8   5     1273.25     1157.73     11.05 o
  -2   8   5     1115.46     1090.06     11.13 o
  -1   8   5        0.64        3.75      0.57 o
   0   8   5     1461.81     1458.25     13.59 o
   1   8   5     1198.41     1057.12     10.30 o
   2   8   5      196.41      187.62      2.88 o
   3   8   5      126.52      126.23      2.36 o
   4   8   5     1310.86     1299.70     13.05 o
   5   8   5      742.60      678.55      8.80 o
   6   8   5       47.55       49.14      1.92 o
   7   8   5      302.67      306.11      4.49 o
   8   8   5      938.64      950.30     10.49 o
   9   8   5      315.53      301.57      5.14 o
  10   8   5      347.52      347.62      5.68 o
  11   8   5      268.83      270.14      5.55 o
  12   8   5      574.25      575.87      8.87 o
  13   8   5      105.54       95.38      3.82 o
  14   8   5      357.57      361.63      7.77 o
  15   8   5      132.55      128.34      4.60 o
  16   8   5      274.30      266.15      8.38 o
  17   8   5       29.31       24.61      3.58 o
 -18   9   5        2.48       -0.34      3.66 o
 -17   9   5      178.89      180.18      5.22 o
 -16   9   5      118.94      113.73      3.64 o
 -15   9   5       82.13       76.72      3.16 o
 -14   9   5       39.05       34.79      2.07 o
 -13   9   5      372.72      387.49      6.91 o
 -12   9   5      177.84      171.66      4.25 o
 -11   9   5      108.53      105.55      3.25 o
 -10   9   5      140.05      141.22      3.66 o
  -9   9   5      611.25      620.63      8.34 o
  -8   9   5      118.84      117.65      2.58 o
  -7   9   5       43.40       42.12      1.72 o
  -6   9   5      215.99      220.28      3.54 o
  -5   9   5      838.27      845.10      9.01 o
  -4   9   5       22.85       23.85      1.09 o
  -3   9   5        6.57        6.04      0.69 o
  -2   9   5      108.01      116.67      2.31 o
  -1   9   5      959.54      982.93      9.54 o
   0   9   5        5.58        7.11      0.84 o
   1   9   5      151.26      150.96      2.63 o
   2   9   5        0.38       -0.05      2.55 o
   3   9   5      940.69      941.58     10.75 o
   4   9   5       44.27       48.36      1.79 o
   5   9   5      256.50      263.66      4.24 o
   6   9   5       69.88       63.67      2.02 o
   7   9   5      748.45      736.39      9.56 o
   8   9   5       34.17       34.73      1.74 o
   9   9   5      155.66      153.94      4.09 o
  10   9   5      162.41      160.58      4.59 o
  11   9   5      462.75      459.48      7.66 o
  12   9   5        7.90       10.03      1.40 o
  13   9   5       32.01       33.14      2.27 o
  14   9   5      130.54      132.45      4.41 o
  15   9   5      223.52      222.63      7.55 o
  16   9   5        0.06        0.31      1.40 o
 -17  10   5       22.23       15.51      2.02 o
 -16  10   5       98.45       96.57      3.75 o
 -15  10   5      116.94      105.92      3.76 o
 -14  10   5      232.25      239.18      5.55 o
 -13  10   5        0.23        2.33      1.48 o
 -12  10   5      356.45      362.90      6.70 o
 -11  10   5      390.02      369.12      7.27 o
 -10  10   5      531.03      540.08      8.25 o
  -9  10   5       48.35       51.95      2.58 o
  -8  10   5      850.81      861.04      9.96 o
  -7  10   5      644.17      624.08      8.24 o
  -6  10   5      767.54      758.84      9.33 o
  -5  10   5      184.63      207.73      4.86 o
  -4  10   5     1479.95     1460.53     14.02 o
  -3  10   5      547.47      524.83      7.58 o
  -2  10   5      694.71      681.78      7.91 o
  -1  10   5      204.72      224.46      3.71 o
   0  10   5     1930.65     1910.34     17.75 o
   1  10   5      201.82      195.76      3.29 o
   2  10   5      368.03      356.89      5.05 o
   3  10   5       68.54       73.23      2.67 o
   4  10   5     1956.11     1935.09     23.32 o
   5  10   5       12.06       14.40      1.50 o
   6  10   5      103.60       98.11      3.46 o
   7  10   5        0.60        5.30      1.28 o
   8  10   5     1584.91     1583.68     19.28 o
   9  10   5        7.91       11.70      1.67 o
  10  10   5        7.99        8.31      1.66 o
  11  10   5       60.00       71.80      3.12 o
  12  10   5      990.61     1011.39     17.82 o
  13  10   5       11.73       14.24      1.95 o
  14  10   5        1.05        1.78      1.90 o
  15  10   5       95.24       92.56      3.69 o
 -16  11   5       33.21       28.87      3.22 o
 -15  11   5      119.95      121.36      6.83 o
 -14  11   5        0.12        3.75      2.06 o
 -13  11   5      725.03      735.04     11.19 o
 -12  11   5       70.31       78.31      4.21 o
 -11  11   5      181.50      179.31      4.58 o
 -10  11   5       13.53       26.14      2.20 o
  -9  11   5     2055.02     2054.50     23.79 o
  -8  11   5       91.86      114.33      4.00 o
  -7  11   5      124.00      134.85      3.80 o
  -6  11   5       41.81       59.82      2.76 o
  -5  11   5     4066.53     4037.37     43.86 o
  -4  11   5       72.39       99.08      3.53 o
  -3  11   5        6.30       13.43      1.64 o
  -2  11   5       56.74       77.60      3.46 o
  -1  11   5     5432.73     5435.65     50.04 o
   0  11   5       33.70       63.69      2.83 o
   1  11   5       98.02      115.78      3.52 o
   2  11   5       43.56       80.92      3.44 o
   3  11   5     4965.43     4952.09     47.39 o
   4  11   5       11.91       35.98      2.01 o
   5  11   5      377.96      386.36      6.16 o
   6  11   5       24.38       50.09      2.85 o
   7  11   5     3061.77     3011.30     31.55 o
   8  11   5        6.13       16.88      2.20 o
   9  11   5      485.80      481.51      7.95 o
  10  11   5       14.50       29.23      2.23 o
  11  11   5     1275.63     1265.98     19.36 o
  12  11   5        6.64        7.37      1.75 o
  13  11   5      339.92      321.89      8.05 o
  14  11   5       10.09       12.50      1.90 o
 -14  12   5        9.22        9.64      1.98 o
 -13  12   5      167.65      173.29      5.97 o
 -12  12   5       83.53       79.36      4.00 o
 -11  12   5       38.87       36.24      2.45 o
 -10  12   5        0.44        2.86      2.18 o
  -9  12   5      200.35      192.31      5.12 o
  -8  12   5        1.59        2.99      1.54 o
  -7  12   5       59.37       58.05      2.49 o
  -6  12   5        2.84        3.91      1.21 o
  -5  12   5      163.55      156.87      3.91 o
  -4  12   5      102.58       92.37      4.06 o
  -3  12   5       92.89       89.61      5.15 o
  -2  12   5        4.59        6.10      1.37 o
  -1  12   5      101.87      107.29      3.47 o
   0  12   5      385.40      383.83      6.19 o
   1  12   5      120.79      125.62      3.26 o
   2  12   5        0.73        4.16      1.30 o
   3  12   5       64.08       75.17      3.48 o
   4  12   5      510.74      490.66      8.27 o
   5  12   5      100.30       99.47      3.08 o
   6  12   5        0.12        0.89      1.78 o
   7  12   5       54.13       54.65      2.37 o
   8  12   5      342.45      327.45      6.79 o
   9  12   5       42.48       47.58      2.70 o
  10  12   5        0.05        2.05      1.47 o
  11  12   5       53.96       46.30      2.93 o
  12  12   5      123.29      114.97      4.51 o
 -12  13   5        7.38        7.32      2.04 o
 -11  13   5        2.90       -0.31      4.47 o
 -10  13   5       31.49       28.80      2.57 o
  -9  13   5       42.58       36.36      2.55 o
  -8  13   5        0.06       -2.75      6.81 o
  -7  13   5        6.52        3.59      1.70 o
  -6  13   5       54.65       47.18      2.88 o
  -5  13   5       77.98       70.17      3.34 o
  -4  13   5       18.65       14.64      1.61 o
  -3  13   5        5.09        2.10      1.35 o
  -2  13   5       17.55       12.50      1.73 o
  -1  13   5      100.40       94.48      4.00 o
   0  13   5       49.45       40.80      3.11 o
   1  13   5        0.59       -0.39      4.02 o
   2  13   5        7.75        5.05      1.70 o
   3  13   5       90.92       85.54      3.05 o
   4  13   5       39.81       35.34      2.55 o
   5  13   5        1.22        1.21      1.19 o
   6  13   5       86.20       81.75      2.90 o
   7  13   5       57.18       57.56      2.69 o
   8  13   5        6.00        4.60      1.79 o
   9  13   5        5.33        4.05      1.67 o
  10  13   5      142.95      138.16      4.82 o
  -9  14   5        7.47        6.98      2.13 o
  -8  14   5        0.20       -1.53      5.76 o
  -7  14   5      194.09      187.57      6.10 o
  -6  14   5      203.44      202.97      8.20 o
  -5  14   5       18.38       17.12      2.14 o
  -4  14   5       84.24       86.71      4.04 o
  -3  14   5      237.54      242.01      6.65 o
  -2  14   5      216.53      215.76      7.75 o
  -1  14   5       45.22       41.01      2.85 o
   0  14   5      336.03      346.73      7.83 o
   1  14   5      173.13      167.18      5.16 o
   2  14   5      185.18      175.78      6.16 o
   3  14   5       85.18       85.30      3.23 o
   4  14   5      496.18      485.88      9.94 o
   5  14   5       74.15       69.94      3.41 o
   6  14   5      118.48      121.70      3.73 o
   7  14   5      111.10      106.72      5.06 o
   8  14   5      385.99      371.00      8.96 o
  -5  15   5       21.17       24.93      2.50 o
  -4  15   5        8.55        5.69      2.19 o
  -3  15   5      138.13      130.55      6.49 o
  -2  15   5      208.78      208.66      6.35 o
  -1  15   5       22.42       27.22      2.53 o
   0  15   5       14.42       10.90      2.41 o
   1  15   5       26.35       15.50      2.20 o
   2  15   5      174.55      167.38      5.99 o
   3  15   5       33.95       29.54      3.11 o
   4  15   5       15.96       18.31      2.10 o
 -22   0   6       58.22       56.11      4.28 o
 -20   0   6      149.88      150.01      6.03 o
 -18   0   6      102.76       96.66      4.58 o
 -16   0   6      500.79      514.60     11.77 o
 -14   0   6      251.89      265.35      7.22 o
 -12   0   6     1296.83     1341.39     15.70 o
 -10   0   6      831.40      792.95      8.89 o
  -8   0   6     2379.22     2374.45     24.96 o
  -6   0   6     3369.96     3314.44     30.26 o
  -4   0   6     3893.79     3942.37     43.22 o
  -2   0   6     8923.58     9009.24     90.87 o
   0   0   6     3481.65     3611.78     35.25 o
   2   0   6     8772.69     9011.84     95.95 o
   4   0   6      544.08      520.25      7.18 o
   6   0   6     6629.88     6533.47     71.12 o
   8   0   6       49.00       61.91      3.06 o
  10   0   6     4260.09     4262.72     51.38 o
  12   0   6      537.57      564.55     10.49 o
  14   0   6     1884.25     1930.82     26.71 o
  16   0   6      623.47      641.08     13.84 o
  18   0   6      571.29      567.21     16.77 o
  20   0   6      339.00      366.98     19.41 o
 -22   1   6      439.10      446.44      9.17 o
 -21   1   6       12.85       11.18      1.65 o
 -20   1   6      342.38      348.83      7.89 o
 -19   1   6      165.05      168.78      5.20 o
 -18   1   6     1168.62     1182.68     15.16 o
 -17   1   6      172.62      180.77      4.58 o
 -16   1   6      657.46      667.16      9.79 o
 -15   1   6      248.67      248.62      5.17 o
 -14   1   6     2105.32     2177.15     21.74 o
 -13   1   6      753.71      759.16      8.00 o
 -12   1   6      797.84      788.13      8.34 o
 -11   1   6      204.09      196.80      3.48 o
 -10   1   6     2328.32     2388.06     21.39 o
  -9   1   6     1668.34     1638.15     14.53 o
  -8   1   6      589.69      549.95      5.49 o
  -7   1   6       40.30       37.17      0.97 o
  -6   1   6     1198.49     1278.33     11.20 o
  -5   1   6     2663.36     2720.50     26.56 o
  -4   1   6       70.48       56.43      0.96 o
  -3   1   6       53.98       57.12      1.17 o
  -2   1   6       34.85       51.77      0.97 o
  -1   1   6     2965.92     3217.19     29.71 o
   0   1   6      149.92      184.09      2.07 o
   1   1   6      164.34      169.80      2.30 o
   2   1   6      727.78      705.32      7.25 o
   3   1   6      968.33     1015.95     10.59 o
   4   1   6      384.72      437.80      5.42 o
   5   1   6       69.87       68.90      1.62 o
   6   1   6     1452.47     1392.97     13.28 o
   7   1   6      238.40      220.87      3.56 o
   8   1   6      431.36      453.77      5.97 o
   9   1   6        0.10        0.54      1.18 o
  10   1   6      841.96      848.69     12.99 o
  11   1   6      111.73      102.22      2.88 o
  12   1   6      317.72      331.58      5.63 o
  13   1   6       33.75       25.41      2.22 o
  14   1   6      231.00      232.13      6.05 o
  15   1   6       58.94       51.66      3.50 o
  16   1   6      193.64      193.48      6.18 o
  17   1   6       50.03       44.23      3.31 o
  18   1   6       15.78       17.95      2.87 o
  19   1   6       38.46       35.72      3.18 o
  20   1   6      105.35      105.04      7.83 o
 -22   2   6       47.36       50.06      3.92 o
 -21   2   6      109.80      110.99      3.84 o
 -20   2   6        0.97        1.20      1.53 o
 -19   2   6       44.45       46.08      2.87 o
 -18   2   6      285.12      290.89      7.76 o
 -17   2   6      129.14      128.31      4.23 o
 -16   2   6       10.18       10.44      1.55 o
 -15   2   6        7.17        7.23      1.22 o
 -14   2   6      896.04      888.65     12.17 o
 -13   2   6       86.12       82.22      2.36 o
 -12   2   6       38.49       34.26      1.36 o
 -11   2   6      147.19      139.08      2.48 o
 -10   2   6     1611.65     1535.87     14.11 o
  -9   2   6       43.70       44.90      1.21 o
  -8   2   6      104.34       80.65      2.05 o
  -7   2   6     1730.69     1704.02     15.52 o
  -6   2   6     1738.39     1609.10     14.93 o
  -5   2   6       73.94       75.98      1.48 o
  -4   2   6      356.77      301.04      3.29 o
  -3   2   6     6755.33     6937.77     61.59 o
  -2   2   6      882.85      808.73      7.34 o
  -1   2   6       55.94       62.40      1.08 o
   0   2   6      814.75      763.55      6.92 o
   1   2   6     7377.71     7504.92     62.18 o
   2   2   6      145.30       98.31      1.64 o
   3   2   6       47.26       46.73      1.20 o
   4   2   6     1287.91     1211.10     12.10 o
   5   2   6     2800.27     2726.03     25.29 o
   6   2   6        5.24        1.31      0.85 o
   7   2   6      141.21      127.56      2.54 o
   8   2   6     1294.91     1275.96     12.98 o
   9   2   6      470.32      453.17      6.08 o
  10   2   6        4.64        8.46      1.16 o
  11   2   6      141.03      132.85      3.06 o
  12   2   6      799.82      790.25      9.73 o
  13   2   6        0.21       -0.56      3.61 o
  14   2   6       11.92       12.21      1.92 o
  15   2   6       57.46       58.29      2.99 o
  16   2   6      328.73      338.16      7.31 o
  17   2   6       64.17       62.85      3.83 o
  18   2   6        6.90        3.84      2.92 o
  19   2   6        7.50       10.72      1.89 o
  20   2   6       90.40       80.09      5.40 o
 -21   3   6        1.95       -0.76      5.30 o
 -20   3   6      119.27      123.05      4.03 o
 -19   3   6      103.01      109.99      3.91 o
 -18   3   6        0.02        0.33      1.46 o
 -17   3   6      101.79      102.84      4.23 o
 -16   3   6      408.17      411.11      6.76 o
 -15   3   6      217.91      224.72      4.20 o
 -14   3   6       50.92       51.13      1.98 o
 -13   3   6      601.59      597.81      7.87 o
 -12   3   6     1040.37     1042.63     11.38 o
 -11   3   6      210.28      214.12      3.17 o
 -10   3   6      387.05      375.69      4.43 o
  -9   3   6     1545.82     1501.38     15.30 o
  -8   3   6     1934.23     1885.45     16.47 o
  -7   3   6       33.89       29.77      1.20 o
  -6   3   6     1300.74     1267.03     11.47 o
  -5   3   6     2361.91     2405.64     21.14 o
  -4   3   6     2968.37     2873.05     25.41 o
  -3   3   6      106.21      111.89      1.87 o
  -2   3   6     2696.55     2675.85     22.96 o
  -1   3   6     2225.62     2341.61     21.99 o
   0   3   6     2637.11     2564.27     22.34 o
   1   3   6      525.68      551.67      5.54 o
   2   3   6     2306.57     2218.81     19.25 o
   3   3   6     1085.11     1152.81     10.33 o
   4   3   6      907.95      896.91      8.58 o
   5   3   6      526.07      522.13      5.67 o
   6   3   6     1089.44     1074.38     10.74 o
   7   3   6      390.32      420.14      6.16 o
   8   3   6      180.01      182.71      3.15 o
   9   3   6      179.63      178.43      3.18 o
  10   3   6      488.13      484.03      6.60 o
  11   3   6      140.21      143.71      5.87 o
  12   3   6        6.81        4.38      1.95 o
  13   3   6       16.01       15.40      1.96 o
  14   3   6      149.85      156.93      4.72 o
  15   3   6       65.16       66.89      3.29 o
  16   3   6        9.90        7.56      1.73 o
  17   3   6        0.24        0.26      2.01 o
  18   3   6       22.72       21.07      2.92 o
  19   3   6       41.42       45.30      6.30 o
  20   3   6       19.40       17.58      2.57 o
 -21   4   6      124.29      122.66      4.02 o
 -20   4   6      574.43      607.56      9.74 o
 -19   4   6        5.67        7.37      1.49 o
 -18   4   6      191.18      193.48      4.24 o
 -17   4   6      204.67      209.65      4.32 o
 -16   4   6     1031.13     1040.39     12.04 o
 -15   4   6       62.67       68.54      2.36 o
 -14   4   6      280.83      285.36      4.35 o
 -13   4   6      232.65      230.79      3.74 o
 -12   4   6     1133.25     1145.34     12.47 o
 -11   4   6      411.96      401.98      4.74 o
 -10   4   6      266.50      263.31      3.79 o
  -9   4   6      210.05      199.41      2.66 o
  -8   4   6      685.17      703.16      7.12 o
  -7   4   6     1311.70     1232.34     11.92 o
  -6   4   6      111.77      113.05      1.72 o
  -5   4   6      163.71      156.40      2.06 o
  -4   4   6       81.97      103.47      2.04 o
  -3   4   6     2683.21     2606.98     23.27 o
  -2   4   6       13.05       30.34      0.84 o
  -1   4   6       52.33       47.53      1.16 o
   0   4   6       95.26       73.88      1.34 o
   1   4   6     3678.46     3520.17     35.92 o
   2   4   6       46.08       70.97      1.47 o
   3   4   6       16.51       16.42      0.71 o
   4   4   6      166.41      160.30      2.29 o
   5   4   6     2664.29     2552.68     24.68 o
   6   4   6      137.54      147.35      2.72 o
   7   4   6       53.28       49.83      1.31 o
   8   4   6       26.74       25.30      1.23 o
   9   4   6     1171.33     1144.71     14.58 o
  10   4   6      236.66      237.99      5.34 o
  11   4   6       62.35       57.06      2.96 o
  12   4   6       10.63       10.76      2.30 o
  13   4   6      275.04      263.18      6.12 o
  14   4   6      304.99      293.22      7.18 o
  15   4   6       28.92       25.73      2.62 o
  16   4   6       57.97       54.32      3.15 o
  17   4   6       20.05       20.25      2.60 o
  18   4   6      250.11      235.81      6.18 o
  19   4   6        6.20       13.46      2.26 o
 -21   5   6        2.77        3.04      1.45 o
 -20   5   6        0.86       -0.06      3.93 o
 -19   5   6       24.24       23.85      1.62 o
 -18   5   6      718.71      724.07      8.88 o
 -17   5   6       58.71       61.36      2.52 o
 -16   5   6      116.29      117.84      2.93 o
 -15   5   6       52.22       53.92      2.00 o
 -14   5   6     1741.81     1744.36     18.00 o
 -13   5   6      366.00      375.37      5.46 o
 -12   5   6      733.25      730.61      8.05 o
 -11   5   6       77.24       79.98      2.00 o
 -10   5   6     2785.70     2760.50     24.13 o
  -9   5   6     1255.62     1257.30     13.18 o
  -8   5   6     1980.20     1938.32     17.22 o
  -7   5   6       68.86       71.35      1.61 o
  -6   5   6     2790.13     2689.12     23.03 o
  -5   5   6     2686.31     2643.39     26.01 o
  -4   5   6     2835.49     2729.27     25.58 o
  -3   5   6       12.49       15.31      0.76 o
  -2   5   6     1605.97     1548.48     15.19 o
  -1   5   6     3618.14     3585.18     32.31 o
   0   5   6     2073.18     1960.36     17.28 o
   1   5   6       27.64       28.68      0.91 o
   2   5   6      549.75      531.91      5.50 o
   3   5   6     3228.13     3137.56     27.69 o
   4   5   6      720.19      684.69      7.64 o
   5   5   6      153.70      155.37      2.24 o
   6   5   6      192.04      187.46      2.67 o
   7   5   6     1779.79     1742.22     15.89 o
   8   5   6       48.81       48.25      1.66 o
   9   5   6      229.41      237.41      5.16 o
  10   5   6      129.77      126.69      3.17 o
  11   5   6      623.01      628.84     10.57 o
  12   5   6       34.08       39.11      2.40 o
  13   5   6      190.25      205.18      5.10 o
  14   5   6      134.15      137.14      4.93 o
  15   5   6      142.91      143.98      4.82 o
  16   5   6       81.45       74.88      4.17 o
  17   5   6       98.16      106.63      4.17 o
  18   5   6      115.52      108.66      4.27 o
  19   5   6       17.47       20.47      2.41 o
 -20   6   6        3.11        3.34      1.61 o
 -19   6   6        8.77        7.58      1.52 o
 -18   6   6       47.93       47.39      2.03 o
 -17   6   6       28.32       28.42      1.66 o
 -16   6   6       89.75       88.84      2.55 o
 -15   6   6       43.41       45.14      2.11 o
 -14   6   6      327.89      330.01      5.44 o
 -13   6   6       57.52       54.57      2.22 o
 -12   6   6      612.76      614.41      7.48 o
 -11   6   6      240.33      243.89      3.98 o
 -10   6   6     1451.74     1451.09     13.49 o
  -9   6   6       47.43       48.04      1.58 o
  -8   6   6     1918.20     1887.91     18.15 o
  -7   6   6      918.35      917.61      9.06 o
  -6   6   6     4153.73     4112.91     35.65 o
  -5   6   6        4.95       13.62      1.21 o
  -4   6   6     3290.04     3214.11     27.24 o
  -3   6   6     2146.52     2200.68     21.94 o
  -2   6   6     7668.28     7491.86     63.76 o
  -1   6   6       19.95       38.23      1.35 o
   0   6   6     3286.10     3222.64     28.33 o
   1   6   6     2820.31     2874.62     27.93 o
   2   6   6     8582.06     8445.50     72.13 o
   3   6   6      126.00      144.30      2.70 o
   4   6   6     1488.97     1486.31     15.07 o
   5   6   6     2085.28     2084.41     20.01 o
   6   6   6     6098.88     5992.36     53.06 o
   7   6   6      293.76      304.64      4.49 o
   8   6   6      209.78      218.68      3.68 o
   9   6   6     1037.69     1029.61     11.77 o
  10   6   6     2851.89     2845.36     28.14 o
  11   6   6      331.62      323.30      5.43 o
  12   6   6        6.96       10.14      2.36 o
  13   6   6      392.93      391.31      7.10 o
  14   6   6      821.44      812.56     14.13 o
  15   6   6      201.22      201.62      5.18 o
  16   6   6      106.18      104.17      5.18 o
  17   6   6      119.31      116.05      5.85 o
  18   6   6      130.22      125.31      4.44 o
 -19   7   6      541.75      540.17      8.95 o
 -18   7   6       49.09       48.89      2.18 o
 -17   7   6        4.46        1.17      1.10 o
 -16   7   6        7.94        7.56      1.27 o
 -15   7   6     1095.99     1103.43     12.10 o
 -14   7   6      210.45      218.66      4.49 o
 -13   7   6       22.72       24.70      1.42 o
 -12   7   6      116.23      119.23      2.69 o
 -11   7   6     1328.06     1354.35     13.06 o
 -10   7   6      553.44      565.69      6.42 o
  -9   7   6       33.68       28.98      1.29 o
  -8   7   6      420.06      428.72      5.24 o
  -7   7   6      798.36      822.87      8.74 o
  -6   7   6      918.96      912.31      9.69 o
  -5   7   6        6.85        4.93      0.59 o
  -4   7   6      745.62      772.10      7.43 o
  -3   7   6       93.54      103.32      2.27 o
  -2   7   6     1037.49     1046.23      9.75 o
  -1   7   6       15.99       24.95      0.87 o
   0   7   6      659.36      668.35      7.03 o
   1   7   6      128.31      118.98      2.10 o
   2   7   6      839.54      860.70      9.42 o
   3   7   6       63.51       74.35      1.83 o
   4   7   6      265.47      269.81      3.80 o
   5   7   6      568.21      553.69      6.06 o
   6   7   6      475.78      488.43      5.88 o
   7   7   6       67.87       69.77      2.10 o
   8   7   6       25.68       25.81      1.69 o
   9   7   6      595.21      620.26      9.42 o
  10   7   6      202.43      201.40      4.41 o
  11   7   6       25.97       25.28      1.88 o
  12   7   6        7.74        6.08      1.87 o
  13   7   6      331.19      341.79      6.75 o
  14   7   6       69.22       68.56      3.10 o
  15   7   6        0.04        0.17      1.51 o
  16   7   6       28.56       28.05      2.97 o
  17   7   6      122.57      119.54      4.33 o
  18   7   6       19.42       13.50      3.11 o
 -19   8   6      133.73      133.36      4.68 o
 -18   8   6        1.98        3.16      1.26 o
 -17   8   6       13.02        9.33      1.36 o
 -16   8   6       62.02       55.28      2.30 o
 -15   8   6      432.09      440.33      6.63 o
 -14   8   6        1.06        0.88      1.15 o
 -13   8   6        1.14        0.79      1.01 o
 -12   8   6      211.28      209.88      4.40 o
 -11   8   6      813.35      843.09     10.36 o
 -10   8   6        1.06        2.75      0.95 o
  -9   8   6       25.08       25.40      1.26 o
  -8   8   6      452.25      459.44      6.12 o
  -7   8   6     1013.25     1041.56     12.19 o
  -6   8   6       13.99       17.72      1.12 o
  -5   8   6       17.71       19.66      0.96 o
  -4   8   6      602.23      609.23      6.25 o
  -3   8   6      915.39      898.26      8.84 o
  -2   8   6       27.08       31.23      1.25 o
  -1   8   6        2.02        2.60      0.80 o
   0   8   6      483.63      485.08      5.72 o
   1   8   6      719.04      711.89      7.62 o
   2   8   6       18.12       23.67      1.21 o
   3   8   6      101.06       93.96      2.14 o
   4   8   6      212.16      213.08      3.77 o
   5   8   6      618.70      623.60      8.18 o
   6   8   6        1.88        4.40      0.95 o
   7   8   6      283.40      274.11      4.38 o
   8   8   6       35.51       37.35      1.63 o
   9   8   6      522.43      526.48      7.33 o
  10   8   6        0.38        1.37      1.20 o
  11   8   6      283.71      282.15      5.56 o
  12   8   6        0.32       -1.15      3.82 o
  13   8   6      376.42      385.96      7.97 o
  14   8   6        1.88        6.62      1.87 o
  15   8   6      140.64      150.01      5.53 o
  16   8   6        1.48        1.17      2.53 o
  17   8   6      206.93      211.69      7.75 o
 -18   9   6      156.99      148.18      5.21 o
 -17   9   6        2.57        4.49      1.40 o
 -16   9   6        5.55        4.13      1.30 o
 -15   9   6      636.35      646.14     10.02 o
 -14   9   6      298.60      299.06      6.09 o
 -13   9   6        6.86        4.49      1.92 o
 -12   9   6        4.87        4.80      1.38 o
 -11   9   6      627.38      653.97      9.64 o
 -10   9   6      334.11      333.71      5.40 o
  -9   9   6        2.69        3.84      0.92 o
  -8   9   6       89.34       80.23      2.33 o
  -7   9   6      234.87      242.47      4.67 o
  -6   9   6      178.62      173.22      3.51 o
  -5   9   6        6.46        5.75      0.94 o
  -4   9   6      261.04      242.92      3.23 o
  -3   9   6        0.84        4.11      0.83 o
  -2   9   6       17.08       14.78      1.60 o
  -1   9   6       69.53       64.96      1.69 o
   0   9   6      364.25      337.07      4.77 o
   1   9   6      226.00      220.42      3.32 o
   2   9   6       11.06       13.42      1.49 o
   3   9   6      162.73      160.11      3.35 o
   4   9   6      311.81      287.49      5.38 o
   5   9   6      456.64      461.54      6.74 o
   6   9   6       25.49       31.47      1.62 o
   7   9   6      155.00      155.96      3.67 o
   8   9   6      164.27      153.03      3.51 o
   9   9   6      382.22      377.15      6.77 o
  10   9   6        5.06        6.30      1.45 o
  11   9   6       58.30       65.35      3.60 o
  12   9   6       61.54       54.16      3.10 o
  13   9   6      183.43      180.59      6.00 o
  14   9   6        3.52        2.52      1.53 o
  15   9   6        2.74        1.38      1.46 o
  16   9   6       22.41       18.46      2.15 o
 -17  10   6       79.75       75.74      3.69 o
 -16  10   6        2.82        5.35      1.63 o
 -15  10   6      184.98      185.05      5.42 o
 -14  10   6        0.33        1.60      1.34 o
 -13  10   6      137.32      139.77      4.10 o
 -12  10   6       74.49       70.57      2.88 o
 -11  10   6      264.92      273.48      5.59 o
 -10  10   6        7.97        5.70      1.34 o
  -9  10   6       87.14       90.51      2.97 o
  -8  10   6      303.35      298.97      4.89 o
  -7  10   6      338.30      363.55      6.18 o
  -6  10   6       81.14       76.39      2.78 o
  -5  10   6        1.14        4.97      0.96 o
  -4  10   6      550.06      544.98      6.84 o
  -3  10   6      396.56      418.08      6.34 o
  -2  10   6      283.52      285.24      4.38 o
  -1  10   6      283.06      281.69      4.35 o
   0  10   6      495.35      494.88      6.73 o
   1  10   6      379.01      407.48      6.81 o
   2  10   6      469.93      464.64      7.02 o
   3  10   6      945.98      917.45     11.30 o
   4  10   6      170.69      180.25      4.71 o
   5  10   6      296.91      310.68      5.41 o
   6  10   6      434.88      429.19      8.00 o
   7  10   6     1307.80     1291.76     14.32 o
   8  10   6        2.98        8.31      1.89 o
   9  10   6      186.47      193.86      4.87 o
  10  10   6      223.98      230.96      5.17 o
  11  10   6     1019.26     1019.49     15.96 o
  12  10   6       34.17       40.74      2.80 o
  13  10   6       86.08       87.63      3.71 o
  14  10   6       57.49       52.74      4.19 o
  15  10   6      504.27      479.89     12.51 o
 -15  11   6      153.36      150.23      5.07 o
 -14  11   6      302.06      303.32      7.24 o
 -13  11   6      181.95      200.82      6.20 o
 -12  11   6        2.62        4.10      2.00 o
 -11  11   6      287.67      289.98      6.80 o
 -10  11   6      419.34      410.15      8.39 o
  -9  11   6      361.63      369.34      7.12 o
  -8  11   6      132.13      128.68      3.74 o
  -7  11   6      408.18      426.54      6.74 o
  -6  11   6      348.35      336.84      5.83 o
  -5  11   6      442.18      453.93      7.45 o
  -4  11   6      467.06      448.43      6.45 o
  -3  11   6      415.03      423.87      6.58 o
  -2  11   6      166.20      167.85      3.41 o
  -1  11   6      328.12      344.26      5.22 o
   0  11   6      696.47      664.41      9.27 o
   1  11   6      279.82      285.14      5.38 o
   2  11   6       43.20       47.16      2.32 o
   3  11   6      143.46      155.45      4.03 o
   4  11   6      548.64      521.82     10.46 o
   5  11   6      108.77      115.51      4.14 o
   6  11   6        9.65       11.82      2.24 o
   7  11   6       26.10       33.69      2.37 o
   8  11   6      251.24      237.07      6.08 o
   9  11   6       16.02       15.75      2.04 o
  10  11   6       11.47       19.78      2.26 o
  11  11   6        0.01        2.92      1.60 o
  12  11   6       67.19       59.35      3.65 o
  13  11   6        0.13        1.82      1.60 o
 -14  12   6       93.50       90.82      4.46 o
 -13  12   6       13.81       15.61      2.35 o
 -12  12   6      162.01      169.68      5.86 o
 -11  12   6      294.57      290.25      7.55 o
 -10  12   6      125.91      120.05      4.25 o
  -9  12   6       10.75       15.93      1.92 o
  -8  12   6      285.51      291.20      7.13 o
  -7  12   6     1221.09     1202.81     16.07 o
  -6  12   6      204.68      218.67      6.39 o
  -5  12   6       13.12       20.83      1.94 o
  -4  12   6      336.69      355.71      9.34 o
  -3  12   6     2503.66     2458.38     30.77 o
  -2  12   6      358.77      376.24      7.06 o
  -1  12   6       22.82       33.79      2.54 o
   0  12   6      243.75      272.95      5.40 o
   1  12   6     2948.23     2955.68     34.57 o
   2  12   6      519.19      536.67     10.12 o
   3  12   6       34.78       41.65      2.23 o
   4  12   6       91.36      109.98      3.27 o
   5  12   6     2088.63     2061.72     25.27 o
   6  12   6      555.63      545.60      8.04 o
   7  12   6       31.57       38.35      2.96 o
   8  12   6       10.15       12.90      2.97 o
   9  12   6      880.13      853.33     15.40 o
  10  12   6      413.90      410.61      8.08 o
  11  12   6       13.10       14.61      1.99 o
  12  12   6        1.37        5.85      2.56 o
 -12  13   6       28.23       28.68      2.51 o
 -11  13   6        0.44        2.15      2.29 o
 -10  13   6        9.67       12.64      2.00 o
  -9  13   6      523.04      513.03      9.67 o
  -8  13   6       85.40       87.38      4.43 o
  -7  13   6        7.33        4.38      1.73 o
  -6  13   6        0.03        6.42      1.83 o
  -5  13   6      737.59      704.89     11.82 o
  -4  13   6      146.49      146.62      5.26 o
  -3  13   6       26.27       24.95      2.36 o
  -2  13   6       15.82       16.41      2.15 o
  -1  13   6      626.13      619.34     12.19 o
   0  13   6      151.27      150.40      4.36 o
   1  13   6       16.72       18.37      1.80 o
   2  13   6       55.69       58.13      2.73 o
   3  13   6      304.76      296.58      6.73 o
   4  13   6       92.71       83.12      3.97 o
   5  13   6        0.06       -1.63      4.49 o
   6  13   6       81.72       75.65      2.81 o
   7  13   6       78.56       77.61      3.12 o
   8  13   6       31.26       28.00      3.12 o
   9  13   6       24.22       24.91      2.19 o
  10  13   6       71.51       66.39      3.54 o
  -9  14   6       25.31       26.44      3.63 o
  -8  14   6      101.75      100.60      5.69 o
  -7  14   6      217.81      203.01      7.68 o
  -6  14   6      185.15      174.48      9.60 o
  -5  14   6       13.57       13.89      2.23 o
  -4  14   6       58.55       55.47      3.32 o
  -3  14   6      150.76      152.29      6.41 o
  -2  14   6      140.52      140.76      5.00 o
  -1  14   6        9.98        7.08      3.01 o
   0  14   6       21.42       19.39      2.30 o
   1  14   6       98.13       93.93      3.90 o
   2  14   6       83.21       78.27      3.92 o
   3  14   6        9.57       12.30      2.02 o
   4  14   6        6.38        4.81      1.47 o
   5  14   6       83.41       70.11      3.76 o
   6  14   6       43.72       41.16      2.61 o
   7  14   6        6.64        6.48      1.57 o
  -5  15   6      329.24      298.96      9.74 o
  -4  15   6        2.19        3.48      1.83 o
  -3  15   6        3.54        1.88      1.57 o
  -2  15   6        0.59        0.79      2.27 o
  -1  15   6      373.58      359.58     11.36 o
   0  15   6        0.00       -0.61      5.20 o
   1  15   6        0.25       -0.91      3.54 o
   2  15   6       38.00       30.52      2.79 o
   3  15   6      261.72      232.85      7.24 o
 -21   0   7      194.38      185.83      8.86 o
 -19   0   7       87.04       83.46      4.07 o
 -17   0   7      424.22      425.50      8.80 o
 -15   0   7      408.08      413.79      8.14 o
 -13   0   7      510.18      492.57      6.59 o
 -11   0   7     1391.93     1428.35     17.19 o
  -9   0   7      209.98      190.66      3.36 o
  -7   0   7     3220.93     3312.57     32.91 o
  -5   0   7        0.67        2.01      0.47 o
  -3   0   7     4401.50     4420.42     50.63 o
  -1   0   7      588.15      606.94      7.06 o
   1   0   7     3918.69     4164.04     42.53 o
   3   0   7     1374.56     1384.65     18.42 o
   5   0   7     1768.63     1898.05     21.32 o
   7   0   7     1007.34     1014.74     13.53 o
   9   0   7      429.71      479.94      9.65 o
  11   0   7      478.31      484.22     13.32 o
  13   0   7       93.26      104.36      4.30 o
  15   0   7      129.95      116.95     15.36 o
  17   0   7       25.93       20.98      5.83 o
  19   0   7       18.88       14.61      3.47 o
 -22   1   7       23.31       22.91      1.98 o
 -21   1   7        3.26        1.21      1.70 o
 -20   1   7      121.00      128.03      3.68 o
 -19   1   7      698.18      724.23     11.09 o
 -18   1   7      106.08      105.33      2.96 o
 -17   1   7        0.03       -0.45      3.75 o
 -16   1   7      216.88      225.22      4.51 o
 -15   1   7     1047.66     1056.51     11.76 o
 -14   1   7      391.53      392.68      6.33 o
 -13   1   7       69.14       68.67      1.61 o
 -12   1   7      431.73      428.17      4.86 o
 -11   1   7      988.54      983.45      9.27 o
 -10   1   7     1020.62     1015.31      9.73 o
  -9   1   7      627.79      612.12      6.12 o
  -8   1   7     1081.84     1088.09     10.06 o
  -7   1   7      595.12      584.78      6.08 o
  -6   1   7     1765.75     1793.74     15.68 o
  -5   1   7     2455.16     2309.57     21.25 o
  -4   1   7     3448.11     3647.88     31.44 o
  -3   1   7      316.84      301.27      3.41 o
  -2   1   7     1623.54     1763.68     15.57 o
  -1   1   7     4814.31     4629.25     39.22 o
   0   1   7     7085.43     7632.02     64.29 o
   1   1   7      240.50      235.92      2.95 o
   2   1   7      373.38      402.64      4.46 o
   3   1   7     4441.12     4354.03     41.50 o
   4   1   7     6888.42     6892.24     65.91 o
   5   1   7      145.87      141.74      3.21 o
   6   1   7        0.19        1.36      0.57 o
   7   1   7     2490.92     2476.32     23.49 o
   8   1   7     4657.98     4521.96     42.31 o
   9   1   7       80.95       81.98      2.82 o
  10   1   7       99.37       96.95      2.73 o
  11   1   7      845.69      834.80     11.38 o
  12   1   7     2282.60     2247.12     23.86 o
  13   1   7       36.32       40.18      2.05 o
  14   1   7      158.13      160.28      4.23 o
  15   1   7      108.77      107.54      3.58 o
  16   1   7      753.21      754.88     12.52 o
  17   1   7        8.77        7.49      2.01 o
  18   1   7      101.13      101.29      4.65 o
  19   1   7        0.35        2.86      1.81 o
 -22   2   7       36.29       34.58      2.71 o
 -21   2   7       18.44       19.51      1.89 o
 -20   2   7      164.55      171.52      4.30 o
 -19   2   7      208.98      215.87      4.73 o
 -18   2   7       43.61       46.22      2.74 o
 -17   2   7       44.34       44.86      2.61 o
 -16   2   7      701.83      705.21     10.23 o
 -15   2   7      795.77      820.23     10.58 o
 -14   2   7        0.00       -1.17      3.12 o
 -13   2   7       56.02       58.49      1.88 o
 -12   2   7     1731.92     1723.19     17.68 o
 -11   2   7     2065.96     2075.45     20.41 o
 -10   2   7      341.58      334.54      4.21 o
  -9   2   7       15.06       17.38      1.09 o
  -8   2   7     2699.89     2599.73     22.93 o
  -7   2   7     4100.65     4086.27     36.77 o
  -6   2   7     1871.06     1813.30     15.74 o
  -5   2   7       38.03       34.16      0.86 o
  -4   2   7     2382.08     2340.48     20.81 o
  -3   2   7     5528.16     5525.44     48.78 o
  -2   2   7     4066.73     4098.37     36.59 o
  -1   2   7      454.27      469.12      4.93 o
   0   2   7      761.89      779.33      7.55 o
   1   2   7     3828.19     3757.87     35.32 o
   2   2   7     4785.15     4721.56     41.14 o
   3   2   7      927.13      920.51      9.54 o
   4   2   7       30.83       33.97      1.07 o
   5   2   7     1623.36     1547.79     15.81 o
   6   2   7     2600.41     2521.77     24.39 o
   7   2   7      818.48      816.39      9.94 o
   8   2   7       58.75       56.37      1.84 o
   9   2   7      485.20      480.73      6.21 o
  10   2   7      913.46      882.27     10.75 o
  11   2   7      497.75      482.19      6.76 o
  12   2   7      105.71      111.98      5.38 o
  13   2   7      115.22      112.49      4.26 o
  14   2   7      240.58      235.12      5.33 o
  15   2   7      213.98      207.40      5.60 o
  16   2   7       47.78       47.20      3.36 o
  17   2   7       30.45       29.79      2.93 o
  18   2   7       54.46       45.02      4.88 o
  19   2   7       66.16       65.82      4.20 o
 -21   3   7       60.36       62.34      2.71 o
 -20   3   7       59.06       60.47      2.69 o
 -19   3   7      316.10      319.57      6.59 o
 -18   3   7      383.16      393.00      7.18 o
 -17   3   7      429.32      438.83      6.63 o
 -16   3   7      798.46      836.60     10.15 o
 -15   3   7      916.81      933.66     10.37 o
 -14   3   7      831.13      857.64      9.56 o
 -13   3   7     1859.89     1897.04     21.55 o
 -12   3   7     3375.34     3427.83     30.43 o
 -11   3   7     1870.58     1885.30     18.64 o
 -10   3   7     1428.98     1449.99     15.97 o
  -9   3   7     5784.46     5771.83     50.62 o
  -8   3   7     8061.40     8064.08     67.37 o
  -7   3   7     2632.57     2637.13     22.22 o
  -6   3   7     2345.42     2318.08     20.11 o
  -5   3   7    12698.36    13037.34    110.16 o
  -4   3   7    12521.90    12423.73    107.44 o
  -3   3   7     2120.89     2197.83     22.86 o
  -2   3   7     3936.17     3936.04     34.46 o
  -1   3   7    17117.49    17976.92    166.98 o
   0   3   7     9894.48     9891.07     84.04 o
   1   3   7      707.90      756.91      7.03 o
   2   3   7     4451.29     4411.41     36.84 o
   3   3   7    13504.06    13789.78    118.14 o
   4   3   7     3428.22     3411.27     28.76 o
   5   3   7       25.85       32.70      1.08 o
   6   3   7     3296.32     3284.92     31.56 o
   7   3   7     6331.79     6393.20     57.35 o
   8   3   7      648.47      673.82      7.91 o
   9   3   7       66.83       69.97      2.05 o
  10   3   7     2115.18     2130.08     21.57 o
  11   3   7     2104.08     2137.80     23.37 o
  12   3   7       68.90       72.63      4.58 o
  13   3   7      136.99      148.12      4.51 o
  14   3   7     1065.24     1085.52     16.73 o
  15   3   7      551.34      558.76      9.98 o
  16   3   7        6.34        7.24      1.87 o
  17   3   7       86.65       86.52      3.91 o
  18   3   7      368.13      387.89     10.43 o
  19   3   7      106.72      105.73      5.86 o
 -21   4   7       60.04       61.11      3.22 o
 -20   4   7        7.78       10.03      1.59 o
 -19   4   7      399.44      388.02      7.16 o
 -18   4   7        1.08        1.22      1.46 o
 -17   4   7      125.09      128.80      3.43 o
 -16   4   7       50.38       53.45      2.18 o
 -15   4   7     1202.70     1200.62     13.04 o
 -14   4   7        6.58       10.15      1.15 o
 -13   4   7      114.90      118.41      2.62 o
 -12   4   7      128.21      131.03      2.58 o
 -11   4   7     2956.87     2911.01     25.94 o
 -10   4   7       38.56       42.42      1.39 o
  -9   4   7        5.57        8.04      0.85 o
  -8   4   7      155.37      159.18      2.69 o
  -7   4   7     5403.21     5209.11     42.97 o
  -6   4   7      118.93      123.00      1.83 o
  -5   4   7      162.06      158.62      2.96 o
  -4   4   7       76.70       79.53      1.66 o
  -3   4   7     6338.24     6077.24     51.49 o
  -2   4   7      145.28      152.35      1.92 o
  -1   4   7      941.85      898.29      9.34 o
   0   4   7        5.49        6.54      0.36 o
   1   4   7     4419.20     4225.40     40.51 o
   2   4   7      103.23      107.85      1.86 o
   3   4   7     1647.94     1599.58     14.57 o
   4   4   7      119.86      111.56      2.15 o
   5   4   7     1766.73     1713.29     15.93 o
   6   4   7       39.24       43.45      1.37 o
   7   4   7     1386.00     1351.77     13.69 o
   8   4   7      213.46      199.64      3.49 o
   9   4   7      388.43      379.40      6.20 o
  10   4   7        1.58        0.32      1.62 o
  11   4   7      768.82      756.12     11.29 o
  12   4   7      196.24      192.56      5.73 o
  13   4   7       38.53       30.09      2.47 o
  14   4   7        1.53        0.95      1.81 o
  15   4   7      298.14      293.50      6.99 o
  16   4   7       95.12       95.54      4.10 o
  17   4   7        0.16        0.67      1.73 o
  18   4   7        1.47        4.55      2.23 o
  19   4   7       87.98       84.95      4.34 o
 -21   5   7        2.73        2.64      1.74 o
 -20   5   7        0.38       -3.00      3.99 o
 -19   5   7       91.40       88.30      3.52 o
 -18   5   7       45.65       44.69      2.08 o
 -17   5   7       22.36       15.91      1.71 o
 -16   5   7        0.14        0.20      1.06 o
 -15   5   7      489.46      484.89      6.70 o
 -14   5   7       25.58       26.67      1.55 o
 -13   5   7      218.47      222.11      3.89 o
 -12   5   7        1.72        0.92      0.85 o
 -11   5   7     1208.92     1189.31     12.40 o
 -10   5   7        0.05        1.64      0.81 o
  -9   5   7      661.06      658.36      6.93 o
  -8   5   7        1.66        2.80      0.70 o
  -7   5   7     1427.94     1415.30     13.02 o
  -6   5   7       73.73       76.50      1.65 o
  -5   5   7     1244.79     1251.22     12.77 o
  -4   5   7        4.48        7.87      0.57 o
  -3   5   7      374.96      381.08      4.44 o
  -2   5   7      345.10      343.43      4.02 o
  -1   5   7     1424.77     1462.37     13.67 o
   0   5   7        1.56        5.44      0.62 o
   1   5   7      410.94      402.96      4.74 o
   2   5   7      560.83      552.76      5.93 o
   3   5   7      698.06      717.57      7.58 o
   4   5   7       10.25        7.16      0.81 o
   5   5   7     2829.51     2800.97     24.90 o
   6   5   7      592.41      605.81      6.66 o
   7   5   7      255.86      261.97      4.34 o
   8   5   7       30.43       34.27      2.31 o
   9   5   7     4143.30     4163.32     41.58 o
  10   5   7      506.67      523.36      9.55 o
  11   5   7      149.96      144.47      4.07 o
  12   5   7       34.38       38.72      2.51 o
  13   5   7     3200.58     3213.82     38.62 o
  14   5   7      296.83      312.37      6.74 o
  15   5   7      116.60      120.19      4.57 o
  16   5   7       23.54       20.00      2.71 o
  17   5   7     1506.53     1532.69     21.79 o
  18   5   7      119.73      127.57      5.60 o
 -20   6   7        1.10        3.96      1.61 o
 -19   6   7      100.01       81.83      3.08 o
 -18   6   7        7.75        7.28      1.21 o
 -17   6   7      494.12      498.71      7.23 o
 -16   6   7        1.12        0.93      1.04 o
 -15   6   7      463.87      444.27      6.56 o
 -14   6   7        5.93        6.78      1.48 o
 -13   6   7      589.20      595.76      7.91 o
 -12   6   7        5.15        5.69      1.00 o
 -11   6   7     1426.66     1426.09     13.83 o
 -10   6   7        0.51        3.36      0.78 o
  -9   6   7      299.61      298.57      3.91 o
  -8   6   7       35.09       39.56      1.53 o
  -7   6   7     2972.26     2916.42     27.00 o
  -6   6   7        1.91        3.10      0.89 o
  -5   6   7        1.76        3.97      0.73 o
  -4   6   7      122.53      136.40      2.42 o
  -3   6   7     3749.76     3549.28     30.67 o
  -2   6   7        4.15        5.58      1.00 o
  -1   6   7      316.60      295.72      3.82 o
   0   6   7      235.72      247.77      4.06 o
   1   6   7     2556.67     2419.43     21.46 o
   2   6   7        1.60        2.57      0.53 o
   3   6   7      796.61      766.65      8.04 o
   4   6   7      253.17      259.66      3.64 o
   5   6   7      988.59      951.22     10.91 o
   6   6   7        1.21        3.78      0.80 o
   7   6   7      649.73      628.11      7.37 o
   8   6   7      157.80      159.37      3.35 o
   9   6   7      182.96      178.39      4.28 o
  10   6   7       14.50       13.25      1.95 o
  11   6   7      268.70      259.01      5.33 o
  12   6   7       56.89       48.95      2.56 o
  13   6   7       10.38        8.13      1.71 o
  14   6   7       20.90       23.67      2.79 o
  15   6   7       50.93       48.66      2.70 o
  16   6   7        8.81        4.30      1.53 o
  17   6   7        0.00       -0.74      4.49 o
  18   6   7       11.85       13.95      2.07 o
 -19   7   7        1.20        2.03      1.29 o
 -18   7   7       62.77       55.68      2.47 o
 -17   7   7      195.02      187.41      4.33 o
 -16   7   7      468.89      484.37      7.04 o
 -15   7   7       21.00       20.41      1.44 o
 -14   7   7       14.02       12.70      1.22 o
 -13   7   7      618.95      622.40      7.60 o
 -12   7   7      802.33      816.71      9.11 o
 -11   7   7       82.04       80.47      2.03 o
 -10   7   7       60.80       62.15      1.91 o
  -9   7   7     1227.01     1187.52     12.01 o
  -8   7   7     1254.45     1246.35     12.82 o
  -7   7   7      143.13      144.17      3.56 o
  -6   7   7      563.63      559.37      6.40 o
  -5   7   7     1686.42     1624.46     15.02 o
  -4   7   7     1703.19     1634.87     14.74 o
  -3   7   7      104.03      104.33      2.02 o
  -2   7   7     1288.97     1250.72     11.60 o
  -1   7   7     1686.80     1629.96     14.44 o
   0   7   7     2110.63     1996.78     17.71 o
   1   7   7        7.05       11.87      1.60 o
   2   7   7     1617.59     1592.75     15.27 o
   3   7   7     1221.86     1217.26     11.72 o
   4   7   7     2159.49     2126.02     19.37 o
   5   7   7       46.71       51.70      1.56 o
   6   7   7     1291.73     1285.93     12.93 o
   7   7   7      763.54      753.29      8.76 o
   8   7   7     1414.41     1423.94     18.35 o
   9   7   7      180.57      182.97      4.75 o
  10   7   7      641.14      643.91      9.41 o
  11   7   7      438.04      437.28      7.49 o
  12   7   7      573.69      584.57      9.20 o
  13   7   7      217.21      208.29      5.17 o
  14   7   7      219.43      222.57      5.51 o
  15   7   7      220.61      222.84      9.06 o
  16   7   7      136.05      140.88      5.29 o
  17   7   7      139.09      137.73      5.09 o
 -19   8   7        0.09       -2.27      4.34 o
 -18   8   7        1.70       -3.22      4.36 o
 -17   8   7       67.86       59.45      2.47 o
 -16   8   7      272.95      268.92      5.36 o
 -15   8   7        3.86        3.83      1.11 o
 -14   8   7       18.79       21.33      1.51 o
 -13   8   7      123.71      125.11      3.04 o
 -12   8   7      791.37      814.27      9.52 o
 -11   8   7       13.66       12.39      1.08 o
 -10   8   7      294.74      315.78      4.66 o
  -9   8   7      152.21      160.14      3.11 o
  -8   8   7     1349.51     1351.52     16.62 o
  -7   8   7       24.01       21.85      1.45 o
  -6   8   7     1221.85     1242.69     12.07 o
  -5   8   7      121.18      138.85      2.68 o
  -4   8   7     1339.70     1321.50     13.52 o
  -3   8   7       23.59       19.94      1.23 o
  -2   8   7     2515.18     2488.04     22.40 o
  -1   8   7       73.05       85.05      2.12 o
   0   8   7      695.94      677.49      7.19 o
   1   8   7        5.74        4.81      1.05 o
   2   8   7     3055.14     3080.86     28.73 o
   3   8   7       41.44       48.03      1.84 o
   4   8   7      174.20      170.56      3.35 o
   5   8   7        0.07        3.36      1.12 o
   6   8   7     2324.07     2361.30     23.34 o
   7   8   7       28.39       35.00      1.88 o
   8   8   7        9.84        9.66      1.42 o
   9   8   7        1.21        5.14      1.37 o
  10   8   7     1178.90     1161.01     15.71 o
  11   8   7       21.17       17.55      2.17 o
  12   8   7        1.67       -0.83      4.33 o
  13   8   7        0.45       -2.63      4.71 o
  14   8   7      438.47      452.95      9.58 o
  15   8   7       12.31       15.44      2.61 o
  16   8   7        1.85        3.55      1.77 o
 -18   9   7      386.21      371.00     14.53 o
 -17   9   7      227.22      239.34      6.37 o
 -16   9   7      238.54      243.67      6.32 o
 -15   9   7        3.69        6.80      1.76 o
 -14   9   7      508.71      501.49      8.83 o
 -13   9   7      428.58      442.07      7.53 o
 -12   9   7      428.83      439.51      7.33 o
 -11   9   7       90.98       98.83      2.85 o
 -10   9   7      329.87      337.97      5.43 o
  -9   9   7      529.64      561.58      8.68 o
  -8   9   7      702.54      716.10      9.52 o
  -7   9   7      276.50      289.96      4.35 o
  -6   9   7       48.42       50.76      1.59 o
  -5   9   7      442.66      460.40      5.46 o
  -4   9   7      980.34      966.43     11.49 o
  -3   9   7      331.32      338.12      6.05 o
  -2   9   7       27.11       34.50      2.14 o
  -1   9   7      250.10      262.03      5.65 o
   0   9   7     1032.16     1030.92     12.47 o
   1   9   7      152.58      155.57      3.45 o
   2   9   7      135.57      148.27      4.43 o
   3   9   7       86.81       88.33      2.62 o
   4   9   7      702.30      703.24      9.52 o
   5   9   7       13.63       12.15      1.40 o
   6   9   7      102.10      104.32      3.05 o
   7   9   7       34.31       38.35      1.92 o
   8   9   7      249.37      257.56      5.36 o
   9   9   7        5.93        5.86      1.45 o
  10   9   7       16.45       17.07      2.02 o
  11   9   7       32.01       32.71      2.37 o
  12   9   7       21.17       21.39      2.14 o
  13   9   7       18.96       16.59      2.80 o
  14   9   7        1.72        4.92      2.17 o
  15   9   7       35.84       40.88      3.98 o
 -16  10   7       44.55       43.57      2.85 o
 -15  10   7      322.53      328.66      9.09 o
 -14  10   7        1.84        2.86      1.85 o
 -13  10   7      106.29      111.11      4.64 o
 -12  10   7      107.88      107.79      7.35 o
 -11  10   7      808.28      815.61     12.80 o
 -10  10   7       11.34       14.82      1.74 o
  -9  10   7       55.03       55.44      2.14 o
  -8  10   7      150.47      147.87      3.59 o
  -7  10   7     1280.29     1275.01     14.22 o
  -6  10   7       22.24       21.23      1.56 o
  -5  10   7        0.50        1.66      0.82 o
  -4  10   7      109.92      104.79      3.22 o
  -3  10   7     1216.50     1169.81     13.62 o
  -2  10   7       18.12       18.08      1.19 o
  -1  10   7      128.58      123.19      2.63 o
   0  10   7       33.07       32.74      1.99 o
   1  10   7      642.33      601.34      8.92 o
   2  10   7        4.59        4.16      1.39 o
   3  10   7      353.14      330.62      6.29 o
   4  10   7        1.11       -0.16      3.56 o
   5  10   7      148.89      137.95      3.54 o
   6  10   7        0.87       -0.62      3.77 o
   7  10   7      394.86      379.55      7.93 o
   8  10   7        1.94        1.54      2.06 o
   9  10   7        2.88        5.56      1.67 o
  10  10   7        8.51        8.93      2.00 o
  11  10   7      252.49      243.80      6.45 o
  12  10   7        1.43        2.53      2.31 o
  13  10   7        7.98       11.42      2.03 o
  14  10   7        9.76       11.82      1.97 o
 -15  11   7       26.97       22.88      2.38 o
 -14  11   7       89.91       87.91      4.66 o
 -13  11   7      106.98      105.00      5.00 o
 -12  11   7      746.85      756.72     13.06 o
 -11  11   7       27.38       26.21      2.92 o
 -10  11   7       50.40       50.29      2.85 o
  -9  11   7      250.07      254.29      6.01 o
  -8  11   7     1257.58     1261.77     15.26 o
  -7  11   7       38.25       43.70      2.39 o
  -6  11   7        0.29        3.29      1.32 o
  -5  11   7      532.53      535.14      7.90 o
  -4  11   7     1305.84     1307.67     15.14 o
  -3  11   7       98.00       97.68      2.76 o
  -2  11   7      133.66      144.73      3.57 o
  -1  11   7      836.77      827.05     11.59 o
   0  11   7      763.16      763.83     11.88 o
   1  11   7      261.13      265.11      4.85 o
   2  11   7      437.01      474.40      7.83 o
   3  11   7      875.96      873.31     11.85 o
   4  11   7      188.43      185.97      4.99 o
   5  11   7      486.95      494.23      8.53 o
   6  11   7      593.12      631.68      9.59 o
   7  11   7      591.67      590.99     10.07 o
   8  11   7        1.86        6.69      2.03 o
   9  11   7      587.87      592.37     11.49 o
  10  11   7      456.69      487.81     11.12 o
  11  11   7      250.69      253.23      8.07 o
  12  11   7       29.62       28.69      2.81 o
  13  11   7      465.11      469.51     14.09 o
 -13  12   7      135.62      124.79      5.36 o
 -12  12   7       87.27       85.74      4.48 o
 -11  12   7      190.85      194.46      5.67 o
 -10  12   7       10.99       10.65      1.83 o
  -9  12   7      188.01      181.73      5.32 o
  -8  12   7       80.86       78.75      3.40 o
  -7  12   7      360.40      377.59      7.36 o
  -6  12   7       67.63       68.34      2.99 o
  -5  12   7      153.82      154.94      4.77 o
  -4  12   7       15.79       16.31      1.83 o
  -3  12   7      403.03      386.82      7.55 o
  -2  12   7      112.59      110.63      3.97 o
  -1  12   7       56.20       52.75      2.64 o
   0  12   7       15.21       16.19      1.59 o
   1  12   7      271.35      259.43      5.18 o
   2  12   7       72.36       71.05      3.71 o
   3  12   7        1.56        1.65      1.23 o
   4  12   7      107.60      109.28      3.37 o
   5  12   7      101.94       96.41      3.23 o
   6  12   7       10.19        9.46      1.41 o
   7  12   7       11.19       13.22      1.77 o
   8  12   7      155.69      148.63      4.94 o
   9  12   7       17.44       15.66      2.76 o
  10  12   7        3.19        2.24      2.40 o
  11  12   7       25.88       29.74      2.59 o
 -11  13   7       77.90       77.42      3.78 o
 -10  13   7       54.33       53.81      3.16 o
  -9  13   7       48.56       60.38      4.46 o
  -8  13   7     1338.48     1365.43     21.11 o
  -7  13   7       95.17      121.31      4.69 o
  -6  13   7       74.52       78.87      4.45 o
  -5  13   7       50.46       57.79      3.06 o
  -4  13   7     1373.24     1407.70     24.80 o
  -3  13   7       81.56       94.67      4.88 o
  -2  13   7      129.45      145.01      5.79 o
  -1  13   7       46.99       47.59      2.66 o
   0  13   7      833.23      866.03     17.25 o
   1  13   7       53.42       62.69      3.37 o
   2  13   7      244.24      250.83      5.66 o
   3  13   7       47.38       48.06      2.45 o
   4  13   7      275.82      268.14      5.99 o
   5  13   7       31.01       32.71      2.13 o
   6  13   7      371.21      370.17      7.44 o
   7  13   7       50.28       53.82      3.21 o
   8  13   7       38.49       35.26      2.73 o
   9  13   7       19.93       24.62      2.49 o
  -8  14   7       72.32       75.91      4.30 o
  -7  14   7       86.36       89.37      5.36 o
  -6  14   7      355.56      366.99      8.74 o
  -5  14   7       18.60       18.93      2.43 o
  -4  14   7       45.35       56.57      3.51 o
  -3  14   7      148.48      154.68      5.67 o
  -2  14   7      538.85      544.68     11.75 o
  -1  14   7        4.82        6.51      2.09 o
   0  14   7        4.59       11.63      3.16 o
   1  14   7      171.82      162.98      5.19 o
   2  14   7      530.53      516.57     15.10 o
   3  14   7        0.29        5.00      1.68 o
   4  14   7        8.13        9.60      1.53 o
   5  14   7      138.58      133.97      6.48 o
   6  14   7      337.74      313.78      7.70 o
  -3  15   7        5.05        4.58      2.29 o
  -2  15   7      167.18      145.54      5.85 o
  -1  15   7       12.11        5.40      2.07 o
   0  15   7       12.61       10.16      2.21 o
 -22   0   8        0.89       -1.38      4.16 o
 -20   0   8       31.22       35.34      3.04 o
 -18   0   8       38.14       38.04      2.88 o
 -16   0   8      132.25      136.37      6.98 o
 -14   0   8      178.35      166.11      4.74 o
 -12   0   8      269.25      265.43      5.15 o
 -10   0   8      287.55      271.71      4.30 o
  -8   0   8      272.28      269.03      5.17 o
  -6   0   8      192.59      186.50      3.26 o
  -4   0   8      104.27      101.42      3.66 o
  -2   0   8        4.18        5.94      0.59 o
   0   0   8        1.10        2.78      0.36 o
   2   0   8      153.12      154.02      4.24 o
   4   0   8        1.73        2.16      1.63 o
   6   0   8      357.01      371.47      9.70 o
   8   0   8       86.08       79.28      3.00 o
  10   0   8      434.55      445.26      8.13 o
  12   0   8      234.02      230.46      9.91 o
  14   0   8      279.46      277.31      7.48 o
  16   0   8      256.71      272.66      8.82 o
  18   0   8       93.63       88.80      7.21 o
 -22   1   8        1.05        0.61      1.70 o
 -21   1   8      102.75      103.80      3.71 o
 -20   1   8       58.57       58.46      2.87 o
 -19   1   8       80.30       85.64      3.23 o
 -18   1   8        0.90        2.18      1.16 o
 -17   1   8      236.12      245.45      4.78 o
 -16   1   8      452.85      466.81      6.88 o
 -15   1   8      263.90      269.25      4.78 o
 -14   1   8       70.88       75.07      2.02 o
 -13   1   8      344.67      353.34      4.62 o
 -12   1   8     2047.34     2087.68     18.77 o
 -11   1   8      475.98      474.92      5.18 o
 -10   1   8      464.38      478.99      5.30 o
  -9   1   8      326.89      323.96      4.26 o
  -8   1   8     6089.75     6078.27     52.30 o
  -7   1   8      456.69      444.43      4.96 o
  -6   1   8     1272.78     1270.49     11.55 o
  -5   1   8      301.98      294.59      3.83 o
  -4   1   8    12372.92    12577.98    106.78 o
  -3   1   8      192.02      191.36      2.43 o
  -2   1   8     2155.00     2183.55     19.84 o
  -1   1   8      324.00      337.71      5.31 o
   0   1   8    14231.41    14537.52    124.08 o
   1   1   8        1.82        2.17      0.53 o
   2   1   8     1794.66     1794.77     18.71 o
   3   1   8      322.09      313.50      4.58 o
   4   1   8     9022.13     9224.90     86.30 o
   5   1   8       66.42       68.08      1.43 o
   6   1   8      630.93      623.27      7.18 o
   7   1   8      398.84      371.98      5.21 o
   8   1   8     3699.00     3770.94     35.19 o
   9   1   8       81.07       84.52      3.08 o
  10   1   8      106.63      103.62      2.62 o
  11   1   8      362.82      356.83      5.93 o
  12   1   8      924.26      954.93     16.76 o
  13   1   8       31.80       31.44      2.36 o
  14   1   8        2.17       -0.68      3.62 o
  15   1   8      196.80      205.35      5.06 o
  16   1   8      114.30      114.25      4.98 o
  17   1   8        4.32        3.49      1.94 o
  18   1   8        4.82        2.90      1.74 o
  19   1   8       66.19       72.27      5.03 o
 -21   2   8      356.90      369.04      7.00 o
 -20   2   8       65.72       71.16      3.02 o
 -19   2   8      266.10      275.54      5.44 o
 -18   2   8      158.19      170.01      3.85 o
 -17   2   8      673.00      674.69      8.84 o
 -16   2   8      198.92      202.22      3.75 o
 -15   2   8      707.67      722.44      8.30 o
 -14   2   8      867.50      876.48      9.99 o
 -13   2   8      802.59      824.08      8.71 o
 -12   2   8      433.88      431.96      5.30 o
 -11   2   8      884.69      861.73      8.86 o
 -10   2   8     2482.82     2481.95     21.57 o
  -9   2   8      572.83      582.25      6.15 o
  -8   2   8      692.78      682.17      7.65 o
  -7   2   8      331.01      316.34      3.66 o
  -6   2   8     4259.35     4158.35     35.10 o
  -5   2   8      132.09      142.77      2.18 o
  -4   2   8      856.50      847.29      9.29 o
  -3   2   8       52.88       67.30      1.25 o
  -2   2   8     4706.29     4643.04     43.80 o
  -1   2   8       21.38       16.08      0.73 o
   0   2   8      962.94      956.36      8.67 o
   1   2   8      944.21      976.31      9.67 o
   2   2   8     3097.13     3034.51     26.74 o
   3   2   8      176.24      173.28      2.81 o
   4   2   8      954.83      980.18     10.54 o
   5   2   8     1041.05     1019.72     12.29 o
   6   2   8     1230.82     1211.23     12.80 o
   7   2   8      111.98      107.88      2.49 o
   8   2   8      844.65      862.75     11.26 o
   9   2   8      470.61      469.66      6.24 o
  10   2   8      327.44      316.10      5.11 o
  11   2   8       14.78       15.16      1.90 o
  12   2   8      633.39      648.71      9.47 o
  13   2   8       85.62       81.42      3.14 o
  14   2   8       45.55       46.78      2.58 o
  15   2   8        0.04       -1.91      5.29 o
  16   2   8      351.50      361.40     11.94 o
  17   2   8        0.01       -0.91      3.85 o
  18   2   8        1.72        1.69      1.88 o
  19   2   8        0.69        5.37      1.84 o
 -21   3   8       51.29       59.87      3.95 o
 -20   3   8       16.57       11.84      1.81 o
 -19   3   8        0.23        2.62      1.31 o
 -18   3   8      227.81      224.46      4.81 o
 -17   3   8      245.65      246.09      4.41 o
 -16   3   8        1.59        0.47      1.04 o
 -15   3   8        0.05       -0.33      3.77 o
 -14   3   8      358.42      352.96      4.88 o
 -13   3   8      989.08     1003.91     11.17 o
 -12   3   8        5.76        5.28      1.11 o
 -11   3   8       26.86       21.64      1.58 o
 -10   3   8      354.78      350.03      4.41 o
  -9   3   8     2638.34     2620.24     24.58 o
  -8   3   8       19.54       23.70      1.11 o
  -7   3   8      452.87      446.12      4.79 o
  -6   3   8      169.96      157.65      2.28 o
  -5   3   8     4840.16     4770.48     40.48 o
  -4   3   8       44.43       58.12      1.78 o
  -3   3   8     2026.77     2004.87     18.97 o
  -2   3   8        3.44        5.98      0.88 o
  -1   3   8     5818.77     5890.40     52.42 o
   0   3   8       15.46       27.09      0.93 o
   1   3   8     3668.96     3596.15     29.54 o
   2   3   8       74.15       77.64      1.35 o
   3   3   8     3472.70     3410.93     29.53 o
   4   3   8       22.56       22.48      1.06 o
   5   3   8     4337.51     4228.60     35.93 o
   6   3   8      247.98      250.92      3.19 o
   7   3   8     1147.33     1138.92     11.68 o
   8   3   8       92.70      104.79      2.42 o
   9   3   8     3413.58     3436.40     34.25 o
  10   3   8      316.11      319.02      5.44 o
  11   3   8      184.55      179.07      5.10 o
  12   3   8      131.74      132.61      4.31 o
  13   3   8     1740.26     1725.66     21.63 o
  14   3   8      199.31      211.16      5.64 o
  15   3   8        3.66        3.62      1.74 o
  16   3   8      112.91      107.36      4.24 o
  17   3   8      616.10      656.23     12.06 o
  18   3   8       76.66       75.69      4.38 o
  19   3   8        2.97        3.43      1.92 o
 -21   4   8      264.38      269.28      5.62 o
 -20   4   8      709.15      722.11     11.93 o
 -19   4   8        1.02       -0.73      5.03 o
 -18   4   8        1.18        1.54      1.13 o
 -17   4   8      634.11      652.65      8.64 o
 -16   4   8     1422.71     1441.14     16.49 o
 -15   4   8        4.50        5.99      1.42 o
 -14   4   8       33.13       37.20      1.86 o
 -13   4   8     1014.42     1040.13     10.79 o
 -12   4   8     1782.98     1794.20     19.12 o
 -11   4   8        2.46        5.65      0.90 o
 -10   4   8      153.21      158.72      3.35 o
  -9   4   8     1097.34     1073.23     10.49 o
  -8   4   8     1193.92     1209.56     11.56 o
  -7   4   8       11.43        9.47      0.90 o
  -6   4   8      400.83      406.97      4.85 o
  -5   4   8      804.17      772.12      7.80 o
  -4   4   8      202.86      210.16      2.92 o
  -3   4   8      116.69      115.35      2.23 o
  -2   4   8      731.79      760.11      8.06 o
  -1   4   8      303.83      289.07      4.63 o
   0   4   8       75.77       70.20      1.62 o
   1   4   8      200.40      195.04      3.39 o
   2   4   8      904.57      938.17      8.96 o
   3   4   8       40.85       38.72      1.07 o
   4   4   8      344.66      349.77      4.60 o
   5   4   8      195.13      185.25      3.64 o
   6   4   8      826.26      833.14      8.70 o
   7   4   8        0.02        1.42      0.56 o
   8   4   8      206.68      208.84      3.68 o
   9   4   8       81.18       79.78      2.77 o
  10   4   8      618.34      627.69      8.95 o
  11   4   8        7.55       12.55      2.01 o
  12   4   8       22.53       20.45      3.38 o
  13   4   8        5.77        2.30      1.73 o
  14   4   8      428.21      430.96     10.40 o
  15   4   8       13.86       13.51      2.05 o
  16   4   8        9.01        7.34      2.02 o
  17   4   8        3.47        3.38      1.74 o
  18   4   8      262.45      255.46      7.37 o
 -20   5   8        6.90        6.31      1.73 o
 -19   5   8       46.32       46.81      2.51 o
 -18   5   8      451.87      441.80      7.22 o
 -17   5   8       92.54       90.08      3.15 o
 -16   5   8       14.92       11.07      1.62 o
 -15   5   8      171.91      173.55      3.61 o
 -14   5   8     1049.16     1045.03     12.51 o
 -13   5   8      494.16      491.39      7.37 o
 -12   5   8      109.09      103.11      2.49 o
 -11   5   8      375.94      370.75      4.71 o
 -10   5   8     1609.26     1593.45     14.56 o
  -9   5   8     1501.56     1498.18     14.95 o
  -8   5   8      652.18      612.90      6.75 o
  -7   5   8      476.96      459.95      5.69 o
  -6   5   8     1328.07     1292.43     12.76 o
  -5   5   8     2814.45     2734.61     24.22 o
  -4   5   8     2251.61     2100.68     20.30 o
  -3   5   8      315.28      299.63      3.50 o
  -2   5   8      366.00      346.63      4.74 o
  -1   5   8     3347.06     3219.82     28.80 o
   0   5   8     3390.67     3235.59     29.29 o
   1   5   8      112.78      104.98      2.04 o
   2   5   8       71.32       69.49      2.24 o
   3   5   8     2765.73     2710.97     24.11 o
   4   5   8     2512.97     2419.36     21.12 o
   5   5   8       10.06       10.77      0.85 o
   6   5   8      989.16      975.45     10.46 o
   7   5   8     1451.89     1446.26     14.56 o
   8   5   8     1265.91     1272.15     13.26 o
   9   5   8        3.63        3.70      1.22 o
  10   5   8     1431.20     1449.04     24.85 o
  11   5   8      502.08      528.06      8.37 o
  12   5   8      412.40      423.03      8.17 o
  13   5   8       11.59       12.59      1.78 o
  14   5   8     1004.49     1014.23     13.65 o
  15   5   8      118.44      123.46      5.24 o
  16   5   8       79.85       71.31      3.22 o
  17   5   8        7.87       10.65      1.80 o
  18   5   8      428.49      395.19      9.55 o
 -20   6   8      304.37      304.32      7.77 o
 -19   6   8       26.30       24.31      1.78 o
 -18   6   8       64.54       64.88      2.51 o
 -17   6   8       10.11        8.74      1.35 o
 -16   6   8      564.16      583.19      8.28 o
 -15   6   8       33.81       27.31      1.93 o
 -14   6   8       61.80       66.45      2.51 o
 -13   6   8       17.72       16.41      1.53 o
 -12   6   8      551.69      545.79      8.05 o
 -11   6   8       54.97       49.04      2.65 o
 -10   6   8       49.72       52.99      1.56 o
  -9   6   8       18.21       14.33      1.21 o
  -8   6   8      163.93      157.78      3.08 o
  -7   6   8      136.03      129.94      2.60 o
  -6   6   8       82.31       81.66      2.02 o
  -5   6   8        9.64        9.17      0.80 o
  -4   6   8       32.66       29.57      1.12 o
  -3   6   8      285.67      280.04      3.58 o
  -2   6   8      194.54      184.60      2.73 o
  -1   6   8        1.29        1.12      0.66 o
   0   6   8      444.89      439.98      5.37 o
   1   6   8      318.30      305.53      4.49 o
   2   6   8      334.65      317.51      4.92 o
   3   6   8        7.39        5.49      0.70 o
   4   6   8      586.92      574.31      6.34 o
   5   6   8      191.48      180.39      3.21 o
   6   6   8      377.28      377.40      6.51 o
   7   6   8       55.95       50.89      2.15 o
   8   6   8      249.68      242.09      4.15 o
   9   6   8       71.40       68.76      2.43 o
  10   6   8      227.27      227.26      4.87 o
  11   6   8      111.61      105.98      3.14 o
  12   6   8       13.50       12.00      2.36 o
  13   6   8       19.10       15.71      2.34 o
  14   6   8       61.84       55.61      2.82 o
  15   6   8      110.33      109.13      4.75 o
  16   6   8       22.10       15.07      2.07 o
  17   6   8        4.69        4.58      1.80 o
 -19   7   8       20.30       17.23      2.20 o
 -18   7   8      265.35      245.25      5.30 o
 -17   7   8       82.42       70.58      2.88 o
 -16   7   8       61.89       63.53      2.89 o
 -15   7   8       26.51       28.07      1.91 o
 -14   7   8      580.48      585.17      7.74 o
 -13   7   8        9.15        7.38      1.10 o
 -12   7   8      135.25      142.27      3.61 o
 -11   7   8       27.89       26.08      1.75 o
 -10   7   8      819.46      819.51     12.63 o
  -9   7   8       81.08       80.66      2.31 o
  -8   7   8      353.44      363.45      5.02 o
  -7   7   8       32.25       36.67      1.52 o
  -6   7   8      649.54      638.82      7.14 o
  -5   7   8      544.89      555.61      6.34 o
  -4   7   8      878.04      909.14      9.89 o
  -3   7   8       30.48       36.24      1.20 o
  -2   7   8      209.49      202.19      2.86 o
  -1   7   8     1065.40     1085.66     10.35 o
   0   7   8     1500.18     1532.82     14.69 o
   1   7   8        4.75        6.17      0.89 o
   2   7   8        0.65        1.06      0.73 o
   3   7   8      858.41      871.36      9.26 o
   4   7   8     1669.09     1706.92     16.08 o
   5   7   8        2.48        2.07      0.77 o
   6   7   8      176.29      179.34      3.95 o
   7   7   8      357.88      360.07      5.96 o
   8   7   8     1311.85     1340.28     16.73 o
   9   7   8       22.64       20.37      2.01 o
  10   7   8      317.50      316.62      8.30 o
  11   7   8       68.00       66.52      3.15 o
  12   7   8      710.17      732.56     11.60 o
  13   7   8       47.09       38.59      2.54 o
  14   7   8      244.92      240.41      6.28 o
  15   7   8        1.39        2.92      2.21 o
  16   7   8      270.17      255.18      6.78 o
  17   7   8       43.85       43.36      5.05 o
 -18   8   8       23.97       22.85      2.24 o
 -17   8   8        8.82        6.50      1.35 o
 -16   8   8        1.37       -0.57      3.86 o
 -15   8   8      869.32      878.28     11.79 o
 -14   8   8       34.03       37.58      2.16 o
 -13   8   8        9.67       10.09      1.21 o
 -12   8   8        1.15        4.66      1.31 o
 -11   8   8     1926.59     1943.24     19.87 o
 -10   8   8       16.75       22.39      1.58 o
  -9   8   8      167.99      176.07      3.41 o
  -8   8   8        1.27        6.83      1.12 o
  -7   8   8     2658.45     2746.08     26.46 o
  -6   8   8        1.81        3.61      0.92 o
  -5   8   8      472.49      499.38      6.20 o
  -4   8   8       33.61       35.66      1.31 o
  -3   8   8     2376.67     2425.74     21.48 o
  -2   8   8       64.39       48.07      1.58 o
  -1   8   8      585.83      615.55      6.89 o
   0   8   8      108.69      108.77      2.55 o
   1   8   8     1486.94     1528.97     15.57 o
   2   8   8      155.37      131.14      2.90 o
   3   8   8      344.60      361.58      5.13 o
   4   8   8      140.41      143.67      3.24 o
   5   8   8      721.09      739.49      9.13 o
   6   8   8      177.11      163.55      3.38 o
   7   8   8       66.58       68.30      2.80 o
   8   8   8       96.81       96.89      3.32 o
   9   8   8      331.31      327.54      6.39 o
  10   8   8      118.06      109.13      4.27 o
  11   8   8        0.34        0.25      1.89 o
  12   8   8       39.04       40.46      2.81 o
  13   8   8      165.32      175.66      5.95 o
  14   8   8       50.88       56.81      4.19 o
  15   8   8       17.12       17.38      2.42 o
  16   8   8       10.00        9.21      2.76 o
 -17   9   8       29.12       24.26      2.23 o
 -16   9   8       36.14       29.72      2.98 o
 -15   9   8      178.88      164.35      4.76 o
 -14   9   8      210.54      209.26      5.29 o
 -13   9   8      290.54      287.99      6.52 o
 -12   9   8      330.46      339.83      7.01 o
 -11   9   8      356.27      362.22      5.99 o
 -10   9   8      473.35      478.18      7.07 o
  -9   9   8     1142.60     1150.17     13.12 o
  -8   9   8     1313.87     1308.88     16.84 o
  -7   9   8      674.48      703.61     11.09 o
  -6   9   8      683.09      691.44      7.87 o
  -5   9   8     2451.29     2452.46     23.54 o
  -4   9   8     2996.13     2905.76     30.47 o
  -3   9   8     1060.50     1080.76     12.92 o
  -2   9   8      600.59      645.38      7.55 o
  -1   9   8     3115.72     3170.07     28.96 o
   0   9   8     4077.07     4008.06     37.77 o
   1   9   8     1191.58     1228.85     13.67 o
   2   9   8      267.74      309.33      7.52 o
   3   9   8     2344.17     2388.51     28.95 o
   4   9   8     3460.62     3498.04     45.92 o
   5   9   8      899.69      925.07     13.11 o
   6   9   8       36.72       57.95      2.75 o
   7   9   8     1035.29     1030.59     15.22 o
   8   9   8     1973.73     1932.86     23.51 o
   9   9   8      428.08      432.04     10.05 o
  10   9   8        1.61       10.47      2.20 o
  11   9   8      242.26      253.34      5.96 o
  12   9   8      765.23      759.80     12.72 o
  13   9   8      116.13      107.19      4.31 o
  14   9   8       17.90       18.97      2.61 o
  15   9   8       18.46       19.04      2.96 o
 -16  10   8      275.92      287.12      7.18 o
 -15  10   8        0.59       -1.60      4.56 o
 -14  10   8        1.00        0.02      1.69 o
 -13  10   8        4.06        2.05      1.53 o
 -12  10   8      349.13      354.85      7.38 o
 -11  10   8       73.57       75.18      3.21 o
 -10  10   8       10.11        7.94      1.39 o
  -9  10   8       17.37       12.74      1.61 o
  -8  10   8      228.78      236.60      4.99 o
  -7  10   8      338.54      342.18      5.97 o
  -6  10   8        5.84        5.57      0.98 o
  -5  10   8       13.71       14.53      1.33 o
  -4  10   8       48.47       52.40      2.33 o
  -3  10   8      699.51      712.78     10.05 o
  -2  10   8        4.89        5.30      0.94 o
  -1  10   8        1.00       -1.09      2.94 o
   0  10   8        1.47        2.34      1.35 o
   1  10   8      841.08      862.25     10.83 o
   2  10   8       66.73       66.66      3.03 o
   3  10   8       63.95       54.51      2.45 o
   4  10   8       22.23       19.75      2.76 o
   5  10   8      675.56      676.58     12.39 o
   6  10   8      142.20      140.92      3.95 o
   7  10   8      175.54      166.39      5.37 o
   8  10   8        7.91        7.67      1.98 o
   9  10   8      386.47      391.24      8.77 o
  10  10   8      133.35      135.71      5.13 o
  11  10   8      200.53      207.19      6.01 o
  12  10   8        1.29        0.37      1.63 o
  13  10   8      166.16      167.69      6.13 o
  14  10   8       62.79       53.24      8.81 o
 -15  11   8       53.82       42.38      4.77 o
 -14  11   8        0.00       -0.68      4.13 o
 -13  11   8        0.17       -1.49      4.08 o
 -12  11   8       55.28       54.00      3.25 o
 -11  11   8       74.20       67.91      5.89 o
 -10  11   8        0.09       -2.95      4.41 o
  -9  11   8        9.48        5.67      1.93 o
  -8  11   8        7.74        3.43      1.25 o
  -7  11   8       46.92       37.14      2.17 o
  -6  11   8        0.37       -2.90      4.13 o
  -5  11   8       44.29       35.97      2.05 o
  -4  11   8       18.42       14.25      1.39 o
  -3  11   8        3.34       -0.56      2.96 o
  -2  11   8       10.61        4.95      1.16 o
  -1  11   8      108.24       92.98      2.53 o
   0  11   8       99.17       88.00      3.35 o
   1  11   8       19.66       14.53      1.93 o
   2  11   8       46.00       46.15      3.03 o
   3  11   8      169.91      152.07      4.88 o
   4  11   8      123.52      112.17      4.52 o
   5  11   8       83.01       83.25      3.71 o
   6  11   8       87.66       85.39      3.50 o
   7  11   8      168.78      157.99      5.44 o
   8  11   8       62.72       55.85      4.07 o
   9  11   8      114.38      115.41      4.76 o
  10  11   8       89.67       85.47      5.15 o
  11  11   8      108.52      107.28      4.77 o
  12  11   8       10.80       15.50      2.95 o
 -13  12   8      215.26      213.61      6.31 o
 -12  12   8       96.37       94.90      4.85 o
 -11  12   8       15.70        9.76      3.00 o
 -10  12   8       13.62       13.98      1.89 o
  -9  12   8      138.34      143.29      4.66 o
  -8  12   8       86.81       78.42      3.37 o
  -7  12   8      156.08      143.96      4.44 o
  -6  12   8        9.01        8.31      2.04 o
  -5  12   8       32.15       26.24      2.06 o
  -4  12   8       44.89       45.31      2.51 o
  -3  12   8      489.15      462.67      7.56 o
  -2  12   8       20.76       18.20      1.84 o
  -1  12   8        0.25       -0.54      3.22 o
   0  12   8       10.30       12.21      1.40 o
   1  12   8      776.05      752.11      9.88 o
   2  12   8       62.97       65.13      2.98 o
   3  12   8       15.61       13.66      1.83 o
   4  12   8        0.29        2.08      1.37 o
   5  12   8      686.64      647.59     11.98 o
   6  12   8      114.19      109.56      4.87 o
   7  12   8       16.23       19.00      2.48 o
   8  12   8        0.32        1.88      1.74 o
   9  12   8      339.48      329.61      8.64 o
  10  12   8      118.17      111.81      7.17 o
 -11  13   8      131.35      130.43      7.07 o
 -10  13   8        0.08        1.16      1.43 o
  -9  13   8      216.69      215.49      8.64 o
  -8  13   8       46.15       43.92      3.47 o
  -7  13   8       52.83       54.82      4.18 o
  -6  13   8       18.84       23.74      2.29 o
  -5  13   8      308.97      304.07      7.19 o
  -4  13   8      135.86      136.82      5.19 o
  -3  13   8        9.07       12.35      2.12 o
  -2  13   8       85.52       97.19      4.95 o
  -1  13   8      261.61      262.99      8.82 o
   0  13   8      256.61      252.55      6.37 o
   1  13   8      218.50      222.38      5.93 o
   2  13   8      174.24      167.70      5.15 o
   3  13   8      111.16      109.38      5.29 o
   4  13   8      320.36      296.52      6.79 o
   5  13   8      485.92      469.06      9.82 o
   6  13   8      215.69      215.24      6.16 o
   7  13   8       11.85       20.54      2.36 o
   8  13   8      270.50      259.20      7.02 o
  -8  14   8       23.69       26.37      3.32 o
  -7  14   8      357.80      348.32     13.26 o
  -6  14   8      175.29      182.48      6.28 o
  -5  14   8        6.56        1.09      1.90 o
  -4  14   8       59.35       61.65      3.61 o
  -3  14   8      321.67      322.61      7.95 o
  -2  14   8      196.70      182.91      6.43 o
  -1  14   8       56.73       52.97      3.64 o
   0  14   8       78.94       80.11      4.25 o
   1  14   8      217.39      229.25      6.85 o
   2  14   8      163.44      162.64      5.94 o
   3  14   8       84.65       84.72      3.91 o
   4  14   8       55.33       53.12      4.56 o
   5  14   8      130.10      124.83      6.39 o
 -21   0   9      190.75      186.97      6.81 o
 -19   0   9        2.83        2.96      1.84 o
 -17   0   9      968.33      973.09     19.28 o
 -15   0   9      213.15      222.34      5.88 o
 -13   0   9     2866.82     2820.00     42.98 o
 -11   0   9     1211.26     1195.43     14.48 o
  -9   0   9     5104.11     4953.89     49.32 o
  -7   0   9     3515.21     3434.28     39.46 o
  -5   0   9     5219.98     5092.88     64.26 o
  -3   0   9     7451.35     7408.46     74.22 o
  -1   0   9     2049.62     2072.51     20.81 o
   1   0   9     9688.25     9849.54    100.28 o
   3   0   9       21.31       19.23      1.68 o
   5   0   9     7377.28     7287.83     86.49 o
   7   0   9      496.42      500.46      8.42 o
   9   0   9     4556.33     4549.09     51.04 o
  11   0   9      996.78      997.71     15.91 o
  13   0   9     2231.07     2208.31     30.52 o
  15   0   9      757.81      730.71     37.48 o
  17   0   9      801.99      805.54     17.36 o
 -21   1   9       64.52       60.90      2.76 o
 -20   1   9        9.45        8.50      1.34 o
 -19   1   9       37.23       41.33      2.11 o
 -18   1   9       66.25       67.74      2.59 o
 -17   1   9      315.54      302.53      6.95 o
 -16   1   9        6.87        5.99      1.37 o
 -15   1   9        1.10        2.09      1.13 o
 -14   1   9      175.23      178.00      3.32 o
 -13   1   9     1015.74     1003.52     12.87 o
 -12   1   9      207.65      211.13      3.27 o
 -11   1   9      126.14      118.45      2.47 o
 -10   1   9      236.15      224.28      3.30 o
  -9   1   9     2186.19     2123.33     19.87 o
  -8   1   9      937.53      903.26      9.88 o
  -7   1   9      746.84      727.22      7.68 o
  -6   1   9      159.20      150.16      2.91 o
  -5   1   9     3237.57     3250.16     32.85 o
  -4   1   9     2076.80     2005.11     17.52 o
  -3   1   9     1437.17     1447.03     13.49 o
  -2   1   9       24.33       27.71      1.13 o
  -1   1   9     2734.21     2786.87     24.42 o
   0   1   9     1818.79     1757.46     15.92 o
   1   1   9     1138.77     1170.80     11.45 o
   2   1   9       20.18       23.87      1.16 o
   3   1   9     1123.76     1126.55     12.03 o
   4   1   9      536.09      512.99      6.88 o
   5   1   9      347.00      345.48      4.71 o
   6   1   9       81.68       76.86      2.21 o
   7   1   9      218.16      211.22      3.68 o
   8   1   9       42.96       38.48      1.67 o
   9   1   9       23.17       20.64      1.40 o
  10   1   9       74.11       72.32      2.21 o
  11   1   9       11.63        9.30      1.70 o
  12   1   9        7.34        8.08      1.48 o
  13   1   9       11.33       10.58      1.70 o
  14   1   9       33.40       29.58      2.22 o
  15   1   9        0.41        1.43      1.86 o
  16   1   9       29.42       29.33      2.66 o
  17   1   9       31.23       26.47      2.91 o
  18   1   9        8.43       11.69      2.15 o
 -21   2   9      117.87      108.29      3.66 o
 -20   2   9       62.67       61.84      2.72 o
 -19   2   9      159.17      160.58      4.20 o
 -18   2   9       49.04       49.45      2.49 o
 -17   2   9      341.12      335.36      5.88 o
 -16   2   9       24.65       23.54      1.40 o
 -15   2   9      224.30      225.39      3.82 o
 -14   2   9       64.16       64.14      1.93 o
 -13   2   9      567.43      563.03      7.23 o
 -12   2   9        8.64        7.57      0.86 o
 -11   2   9      236.46      239.38      3.41 o
 -10   2   9      162.77      154.36      3.06 o
  -9   2   9      443.35      430.42      4.98 o
  -8   2   9      141.54      136.57      2.20 o
  -7   2   9      151.45      162.66      2.50 o
  -6   2   9      569.48      542.21      6.06 o
  -5   2   9       28.04       29.22      0.93 o
  -4   2   9      153.55      143.93      1.92 o
  -3   2   9       27.69       34.18      1.50 o
  -2   2   9     1471.81     1434.74     13.40 o
  -1   2   9      611.25      628.67      6.45 o
   0   2   9        1.54        1.86      0.32 o
   1   2   9        3.58        2.21      0.36 o
   2   2   9     2592.85     2554.21     22.37 o
   3   2   9     2683.74     2759.59     25.50 o
   4   2   9      216.78      214.07      3.30 o
   5   2   9       58.88       52.83      2.06 o
   6   2   9     2459.34     2428.40     25.58 o
   7   2   9     3837.56     3900.21     36.36 o
   8   2   9      502.60      498.67      6.52 o
   9   2   9      112.87      109.99      2.71 o
  10   2   9     1229.43     1236.49     13.26 o
  11   2   9     3193.54     3212.25     35.34 o
  12   2   9      536.77      540.24      8.53 o
  13   2   9      105.01      104.12      3.71 o
  14   2   9      349.87      350.81      6.89 o
  15   2   9     1720.70     1731.67     29.93 o
  16   2   9      308.94      316.89     12.02 o
  17   2   9       61.15       63.96      5.38 o
  18   2   9       49.22       43.42      3.60 o
 -21   3   9       17.08       12.45      1.56 o
 -20   3   9       31.85       26.92      1.94 o
 -19   3   9        7.66        6.92      1.34 o
 -18   3   9      319.51      316.86      5.62 o
 -17   3   9       45.86       46.91      1.98 o
 -16   3   9        0.63       -0.59      4.34 o
 -15   3   9       29.15       32.36      1.57 o
 -14   3   9      614.13      615.77      7.32 o
 -13   3   9       83.28       79.01      1.97 o
 -12   3   9      121.03      113.99      2.69 o
 -11   3   9       87.52       87.60      1.92 o
 -10   3   9      644.42      633.41      7.03 o
  -9   3   9      105.97       98.04      1.98 o
  -8   3   9      693.06      659.41      7.43 o
  -7   3   9      209.46      209.05      2.91 o
  -6   3   9      351.33      338.50      3.94 o
  -5   3   9      157.51      152.78      2.50 o
  -4   3   9     1307.00     1221.19     12.32 o
  -3   3   9      338.39      342.62      4.63 o
  -2   3   9       49.63       46.21      1.13 o
  -1   3   9      186.04      186.82      2.92 o
   0   3   9     1281.13     1215.36     10.97 o
   1   3   9      236.57      234.45      3.06 o
   2   3   9        6.92        7.79      0.50 o
   3   3   9       79.70       78.27      1.68 o
   4   3   9      679.27      660.70      6.84 o
   5   3   9      102.12      102.02      1.79 o
   6   3   9       31.78       28.69      1.07 o
   7   3   9       33.13       34.59      1.26 o
   8   3   9      169.94      169.28      3.18 o
   9   3   9       47.24       48.93      1.82 o
  10   3   9       15.85       15.47      1.56 o
  11   3   9       24.21       25.88      1.99 o
  12   3   9       20.52       16.31      2.41 o
  13   3   9       21.31       20.37      3.34 o
  14   3   9        0.00        1.58      2.42 o
  15   3   9       22.37       21.82      3.18 o
  16   3   9        1.91        0.67      2.02 o
  17   3   9        9.91        9.64      2.50 o
  18   3   9        6.02        7.05      2.14 o
 -21   4   9      267.85      275.59      7.83 o
 -20   4   9      209.21      203.18      5.15 o
 -19   4   9      437.08      435.87      7.68 o
 -18   4   9        7.95       10.72      1.49 o
 -17   4   9      657.22      675.17      8.85 o
 -16   4   9      329.36      329.04      5.67 o
 -15   4   9     1488.22     1478.30     17.16 o
 -14   4   9       15.54       18.44      1.41 o
 -13   4   9     1361.14     1354.83     13.68 o
 -12   4   9      305.65      313.91      4.36 o
 -11   4   9     4196.19     4181.64     37.02 o
 -10   4   9       62.36       72.46      2.04 o
  -9   4   9     2552.22     2535.91     22.70 o
  -8   4   9      133.05      149.61      2.75 o
  -7   4   9     8927.88     8702.37     75.75 o
  -6   4   9      163.63      180.65      3.30 o
  -5   4   9     4420.41     4241.77     37.21 o
  -4   4   9       11.24       38.10      1.95 o
  -3   4   9    12968.07    12399.98    113.73 o
  -2   4   9      278.12      292.28      4.87 o
  -1   4   9     6392.54     6107.52     53.72 o
   0   4   9        8.24       27.47      1.93 o
   1   4   9    12328.87    12020.59    107.18 o
   2   4   9      299.93      317.31      4.53 o
   3   4   9     6486.55     6307.87     59.38 o
   4   4   9       32.88       52.32      1.58 o
   5   4   9     7851.31     7821.07     67.18 o
   6   4   9      136.09      145.86      2.95 o
   7   4   9     4481.50     4481.64     40.16 o
   8   4   9       23.73       34.83      1.46 o
   9   4   9     3281.62     3353.13     33.14 o
  10   4   9       19.88       23.79      2.22 o
  11   4   9     2224.03     2221.47     34.55 o
  12   4   9        9.59       16.02      3.27 o
  13   4   9      867.34      872.47     18.13 o
  14   4   9        1.73        3.49      1.65 o
  15   4   9      791.52      772.17     17.67 o
  16   4   9        3.78        6.35      1.86 o
  17   4   9      125.26      126.17      4.89 o
  18   4   9       15.49       13.36      2.14 o
 -20   5   9        7.55        5.51      1.97 o
 -19   5   9      204.88      187.62      6.35 o
 -18   5   9        6.88        4.22      1.25 o
 -17   5   9      489.14      484.79      7.80 o
 -16   5   9       17.90       23.84      1.74 o
 -15   5   9      228.59      221.97      4.30 o
 -14   5   9       25.65       23.54      1.60 o
 -13   5   9     1512.80     1529.78     17.41 o
 -12   5   9       40.92       40.96      1.53 o
 -11   5   9       53.99       48.18      1.90 o
 -10   5   9       54.98       57.37      1.91 o
  -9   5   9     3045.00     3030.42     30.53 o
  -8   5   9       84.83       87.72      2.21 o
  -7   5   9       75.73       68.62      1.74 o
  -6   5   9       69.69       69.81      1.68 o
  -5   5   9     3894.10     3839.33     34.43 o
  -4   5   9      118.44      122.04      2.74 o
  -3   5   9      653.09      625.89      6.91 o
  -2   5   9       38.29       39.31      1.71 o
  -1   5   9     2927.85     2891.88     26.77 o
   0   5   9      184.83      189.30      3.27 o
   1   5   9     1195.43     1201.63     11.97 o
   2   5   9        5.62        6.10      1.14 o
   3   5   9     1292.16     1284.44     13.72 o
   4   5   9      271.56      267.77      4.18 o
   5   5   9      913.94      916.65      9.19 o
   6   5   9        0.54        1.81      0.58 o
   7   5   9      300.40      306.17      4.61 o
   8   5   9      245.29      242.39      4.27 o
   9   5   9      377.13      365.84      5.94 o
  10   5   9        4.34        2.06      1.09 o
  11   5   9       49.94       51.63      2.74 o
  12   5   9      175.48      174.22      4.42 o
  13   5   9       94.48       91.71      3.32 o
  14   5   9        3.60        4.92      1.58 o
  15   5   9       22.34       22.31      2.07 o
  16   5   9      103.64      100.61      4.12 o
  17   5   9       14.39       11.20      1.91 o
 -20   6   9       44.44       39.93      5.03 o
 -19   6   9        3.11        5.64      1.73 o
 -18   6   9      653.17      648.83      9.60 o
 -17   6   9      141.36      136.50      4.01 o
 -16   6   9      107.27      109.22      3.05 o
 -15   6   9        2.71        6.06      1.17 o
 -14   6   9     1944.37     1985.82     25.78 o
 -13   6   9      128.22      135.39      3.81 o
 -12   6   9      150.01      158.97      3.31 o
 -11   6   9      136.18      136.80      2.76 o
 -10   6   9     4021.31     4056.71     39.75 o
  -9   6   9      108.60      120.01      2.65 o
  -8   6   9       81.31       83.93      2.33 o
  -7   6   9      699.21      690.01      7.64 o
  -6   6   9     5814.60     5774.75     51.66 o
  -5   6   9      136.14      146.89      2.83 o
  -4   6   9        2.15        4.56      0.80 o
  -3   6   9     1418.24     1378.89     12.71 o
  -2   6   9     5622.31     5576.23     49.41 o
  -1   6   9      321.70      331.49      4.50 o
   0   6   9      228.72      245.95      3.65 o
   1   6   9     1451.49     1440.81     14.26 o
   2   6   9     3473.84     3453.04     31.64 o
   3   6   9      595.23      610.90      7.05 o
   4   6   9      585.60      613.92      7.60 o
   5   6   9      709.54      728.81      8.91 o
   6   6   9     1397.41     1418.40     14.72 o
   7   6   9      636.11      636.48      9.16 o
   8   6   9      657.32      676.41     14.18 o
   9   6   9      114.38      110.55      3.03 o
  10   6   9      363.04      356.22      6.42 o
  11   6   9      434.61      417.95      7.32 o
  12   6   9      425.15      426.04      8.14 o
  13   6   9        2.84        2.35      1.71 o
  14   6   9       53.36       52.63      3.06 o
  15   6   9      185.09      174.67      5.35 o
  16   6   9      168.40      166.67      5.37 o
  17   6   9       55.31       57.96      3.75 o
 -19   7   9       12.03       10.82      1.62 o
 -18   7   9        0.27        0.55      1.26 o
 -17   7   9      283.38      272.84      5.35 o
 -16   7   9        3.25        2.86      1.21 o
 -15   7   9        7.93        6.21      1.35 o
 -14   7   9        0.15       -0.80      3.90 o
 -13   7   9      646.12      642.91      9.05 o
 -12   7   9       97.06       95.47      2.75 o
 -11   7   9        0.14        0.73      1.22 o
 -10   7   9        0.05        0.04      0.92 o
  -9   7   9      924.67      898.02     10.28 o
  -8   7   9      330.31      341.83      4.85 o
  -7   7   9       32.03       23.68      1.24 o
  -6   7   9        3.46        3.12      0.72 o
  -5   7   9      753.83      717.77      8.23 o
  -4   7   9      380.51      406.33      5.63 o
  -3   7   9      116.66       96.38      2.21 o
  -2   7   9       17.13       16.68      1.00 o
  -1   7   9      301.38      264.97      3.80 o
   0   7   9      159.37      174.24      3.48 o
   1   7   9      192.42      172.54      3.31 o
   2   7   9       25.64       27.06      1.40 o
   3   7   9       41.01       31.26      1.32 o
   4   7   9        1.45        1.74      1.15 o
   5   7   9      165.41      153.70      2.95 o
   6   7   9       20.16       19.48      2.27 o
   7   7   9        1.21        1.10      1.48 o
   8   7   9       92.55       89.48      3.40 o
   9   7   9       73.46       61.84      2.97 o
  10   7   9       10.01        5.62      2.33 o
  11   7   9       11.52        9.44      2.51 o
  12   7   9      194.91      189.22      5.95 o
  13   7   9       16.45        9.54      2.51 o
  14   7   9        2.45        1.55      4.21 o
  15   7   9        3.86        6.12      2.04 o
  16   7   9      148.39      140.20      6.67 o
 -18   8   9        0.18        2.15      1.82 o
 -17   8   9      197.25      187.60      5.72 o
 -16   8   9      140.15      135.76      4.01 o
 -15   8   9        8.71        3.95      1.36 o
 -14   8   9       27.44       24.47      2.03 o
 -13   8   9      509.22      499.17      7.78 o
 -12   8   9      244.12      244.82      4.83 o
 -11   8   9       64.99       78.59      2.83 o
 -10   8   9       86.40       86.22      2.74 o
  -9   8   9      828.23      834.08     10.25 o
  -8   8   9      183.22      186.32      3.91 o
  -7   8   9      217.57      230.59      4.33 o
  -6   8   9       72.80       73.59      2.09 o
  -5   8   9      800.62      834.34      8.93 o
  -4   8   9        2.74        2.98      0.75 o
  -3   8   9      413.78      435.17      5.50 o
  -2   8   9        3.01        3.79      0.97 o
  -1   8   9      396.20      430.13      5.76 o
   0   8   9      325.20      341.44      5.49 o
   1   8   9      472.95      498.33      6.60 o
   2   8   9       69.26       67.69      2.22 o
   3   8   9       67.71       74.06      3.36 o
   4   8   9     1287.96     1329.45     15.11 o
   5   8   9      356.82      376.91      6.92 o
   6   8   9      218.27      226.53      6.77 o
   7   8   9        1.25        5.22      1.72 o
   8   8   9     1888.74     1915.73     21.62 o
   9   8   9      177.76      183.34      6.03 o
  10   8   9      230.45      233.35      5.91 o
  11   8   9       28.44       30.13      2.51 o
  12   8   9     1534.72     1573.68     22.47 o
  13   8   9       59.37       67.88      3.97 o
  14   8   9      134.38      150.19      5.67 o
  15   8   9       27.80       27.25      2.77 o
 -17   9   9       86.29       75.06      3.70 o
 -16   9   9       17.54       16.53      2.03 o
 -15   9   9        5.24        5.02      2.44 o
 -14   9   9      546.58      549.60     10.59 o
 -13   9   9      297.23      284.23      6.55 o
 -12   9   9      212.78      220.42      4.97 o
 -11   9   9      153.25      170.82      4.86 o
 -10   9   9      861.88      886.19     12.61 o
  -9   9   9      622.22      628.08      8.55 o
  -8   9   9      738.29      784.10     10.54 o
  -7   9   9      582.31      599.83      9.02 o
  -6   9   9      847.74      875.14     10.95 o
  -5   9   9      786.07      817.18      9.28 o
  -4   9   9     1296.35     1346.34     14.47 o
  -3   9   9      964.38     1003.40     13.41 o
  -2   9   9      490.65      514.90      6.46 o
  -1   9   9      592.50      626.23      8.32 o
   0   9   9     1323.66     1396.61     18.17 o
   1   9   9      838.04      861.06     10.09 o
   2   9   9      154.88      165.04      5.95 o
   3   9   9      258.14      281.76      8.31 o
   4   9   9      830.15      874.84     13.07 o
   5   9   9      358.76      355.10      7.17 o
   6   9   9       26.06       29.73      2.55 o
   7   9   9       51.01       48.50      3.09 o
   8   9   9      331.13      328.10      7.13 o
   9   9   9       49.47       45.01      2.84 o
  10   9   9        3.36       -2.48      4.40 o
  11   9   9        2.29       -0.21      4.01 o
  12   9   9       92.85       93.16      4.52 o
  13   9   9        1.29       -1.82      6.28 o
  14   9   9        1.37        2.27      2.18 o
 -16  10   9       16.14       17.22      2.66 o
 -15  10   9       37.98       35.72      2.70 o
 -14  10   9      749.81      777.65     13.86 o
 -13  10   9       50.38       52.59      3.38 o
 -12  10   9       38.07       42.73      2.71 o
 -11  10   9      101.17      104.14      4.31 o
 -10  10   9     1586.51     1640.95     21.80 o
  -9  10   9       52.77       70.37      3.35 o
  -8  10   9       80.60       81.25      2.98 o
  -7  10   9      220.03      224.77      4.52 o
  -6  10   9     2287.78     2323.84     25.87 o
  -5  10   9        2.16       15.92      1.60 o
  -4  10   9      161.06      165.13      3.52 o
  -3  10   9      313.33      316.78      5.09 o
  -2  10   9     2354.23     2427.45     23.63 o
  -1  10   9       98.09      106.83      2.96 o
   0  10   9      294.23      305.68      6.68 o
   1  10   9      269.90      266.27      5.08 o
   2  10   9     1762.57     1822.68     20.47 o
   3  10   9      464.42      477.01      7.70 o
   4  10   9      417.97      432.27      7.74 o
   5  10   9      128.44      130.66      3.99 o
   6  10   9      990.76     1030.45     15.68 o
   7  10   9      731.16      733.16     16.16 o
   8  10   9      427.13      440.84      9.37 o
   9  10   9       23.80       21.30      3.13 o
  10  10   9      439.85      464.94     17.29 o
  11  10   9      619.34      614.06     12.03 o
  12  10   9      303.86      315.16     10.63 o
  13  10   9        0.00        0.41      1.79 o
 -14  11   9       15.59       12.05      2.50 o
 -13  11   9       41.81       36.85      3.39 o
 -12  11   9        3.20       -2.12      4.04 o
 -11  11   9       24.28       16.86      2.02 o
 -10  11   9       17.32       13.38      1.90 o
  -9  11   9       84.55       82.45      3.12 o
  -8  11   9        0.51       -2.04      3.76 o
  -7  11   9        0.25       -2.09      3.89 o
  -6  11   9       10.98        4.80      1.36 o
  -5  11   9       86.91       81.08      2.51 o
  -4  11   9        0.23        0.14      1.08 o
  -3  11   9       37.43       29.61      2.12 o
  -2  11   9        3.99        2.21      1.01 o
  -1  11   9       39.72       38.93      1.99 o
   0  11   9        2.39       -1.20      3.13 o
   1  11   9       75.73       65.82      4.21 o
   2  11   9        1.08       -1.95      3.75 o
   3  11   9        4.07        1.61      1.22 o
   4  11   9       11.42        8.61      2.19 o
   5  11   9       50.30       44.16      2.54 o
   6  11   9        0.58       -1.28      4.79 o
   7  11   9        0.78       -0.26      3.73 o
   8  11   9       23.39       16.99      2.31 o
   9  11   9        9.48        7.08      2.21 o
  10  11   9        1.12       -2.35      4.23 o
  11  11   9        2.08        1.19      2.07 o
 -12  12   9       29.31       23.52      2.67 o
 -11  12   9       12.35        7.36      2.07 o
 -10  12   9        2.79       -0.59      5.39 o
  -9  12   9       63.92       59.83      4.72 o
  -8  12   9        0.43       -0.74      4.55 o
  -7  12   9       71.26       63.56      3.36 o
  -6  12   9       47.00       39.20      2.51 o
  -5  12   9      119.43      111.63      5.41 o
  -4  12   9       43.41       38.48      2.40 o
  -3  12   9      149.02      151.46      4.40 o
  -2  12   9      149.45      152.79      4.75 o
  -1  12   9      187.61      187.57      4.84 o
   0  12   9       80.81       79.17      3.15 o
   1  12   9      151.61      150.23      4.46 o
   2  12   9      211.94      215.18      4.94 o
   3  12   9      224.97      226.11      6.60 o
   4  12   9       53.19       50.72      2.87 o
   5  12   9       73.54       71.59      4.59 o
   6  12   9      149.59      163.62      5.75 o
   7  12   9      192.08      181.00      7.04 o
   8  12   9       13.51       10.65      2.63 o
   9  12   9        9.27        9.59      2.25 o
  10  12   9       45.66       41.16      4.20 o
 -10  13   9      208.27      193.57     10.63 o
  -9  13   9       93.82       84.74      4.52 o
  -8  13   9      339.89      321.13     12.79 o
  -7  13   9        8.29        6.20      2.47 o
  -6  13   9      105.40      100.85      5.11 o
  -5  13   9       99.85       98.60      4.25 o
  -4  13   9      458.82      461.36      9.96 o
  -3  13   9        0.43       -2.43      3.98 o
  -2  13   9        5.05        7.12      1.99 o
  -1  13   9       78.84       74.87      4.59 o
   0  13   9      360.15      367.40      7.88 o
   1  13   9       15.56       17.55      2.08 o
   2  13   9       28.55       22.11      1.99 o
   3  13   9       47.88       48.14      2.76 o
   4  13   9      159.48      161.80      7.62 o
   5  13   9       29.23       22.91      2.42 o
   6  13   9       75.02       71.41      3.59 o
   7  13   9       23.90       22.48      2.43 o
  -7  14   9       93.54       94.02      7.64 o
  -6  14   9      987.86     1001.06     22.60 o
  -5  14   9       76.53       83.74      4.19 o
  -4  14   9       48.62       53.66      4.75 o
  -3  14   9       74.78       90.67      4.69 o
  -2  14   9     1244.33     1229.05     23.37 o
  -1  14   9       11.43       26.30      2.94 o
   0  14   9       84.54       85.29      4.43 o
   1  14   9       39.78       56.35      4.60 o
   2  14   9     1100.15     1090.51     18.10 o
   3  14   9        8.07       19.45      2.93 o
   4  14   9       58.33       57.38      4.77 o
 -20   0  10      565.60      549.92     15.67 o
 -18   0  10       91.75       90.94      3.80 o
 -16   0  10     1301.55     1305.18     26.51 o
 -14   0  10      251.33      242.06      5.51 o
 -12   0  10     1788.98     1796.60     22.81 o
 -10   0  10      643.29      584.17      8.50 o
  -8   0  10     1071.86     1047.23     16.48 o
  -6   0  10     1232.33     1067.19     14.74 o
  -4   0  10       28.44       27.80      1.44 o
  -2   0  10     1862.30     1640.41     17.55 o
   0   0  10      745.88      736.17      8.68 o
   2   0  10     1661.14     1529.96     18.39 o
   4   0  10     2688.15     2755.86     33.96 o
   6   0  10     1080.35     1066.27     24.57 o
   8   0  10     3211.48     3264.99     44.79 o
  10   0  10      584.88      588.51     12.15 o
  12   0  10     2013.37     2093.96     29.12 o
  14   0  10      237.87      233.20      9.16 o
  16   0  10      780.66      802.66     24.34 o
  18   0  10       85.43       74.57      7.68 o
 -21   1  10      305.39      301.55      8.68 o
 -20   1  10       64.57       60.25      3.34 o
 -19   1  10       17.43       12.37      1.39 o
 -18   1  10      363.83      381.02      7.01 o
 -17   1  10      894.99      903.57     11.20 o
 -16   1  10      179.55      182.34      3.91 o
 -15   1  10        1.40        1.86      1.12 o
 -14   1  10      491.55      495.88      7.11 o
 -13   1  10     1724.84     1727.06     16.71 o
 -12   1  10      522.93      528.87      6.22 o
 -11   1  10      144.67      144.82      3.12 o
 -10   1  10      328.40      331.46      4.46 o
  -9   1  10     2199.06     2142.80     19.76 o
  -8   1  10     1456.58     1412.09     12.92 o
  -7   1  10      604.34      585.83      7.11 o
  -6   1  10       55.77       58.64      2.15 o
  -5   1  10     1645.98     1622.21     16.32 o
  -4   1  10     3225.60     3185.19     29.70 o
  -3   1  10     1146.70     1098.45     10.42 o
  -2   1  10       28.85       31.54      1.34 o
  -1   1  10      742.82      727.45      8.14 o
   0   1  10     3945.86     3891.50     33.18 o
   1   1  10     1476.60     1475.60     14.30 o
   2   1  10      116.00      123.71      2.26 o
   3   1  10      369.69      360.89      5.10 o
   4   1  10     2671.21     2710.25     26.39 o
   5   1  10     1087.47     1110.94     12.72 o
   6   1  10       34.07       31.56      1.80 o
   7   1  10      244.96      248.35      4.14 o
   8   1  10     1204.13     1252.29     13.33 o
   9   1  10      491.81      501.24      6.76 o
  10   1  10        4.38        3.73      1.08 o
  11   1  10      210.79      216.56      4.33 o
  12   1  10      294.27      310.39      8.56 o
  13   1  10      170.47      170.56      4.78 o
  14   1  10       53.11       49.91      2.66 o
  15   1  10      172.74      183.20      5.59 o
  16   1  10       16.63       18.18      2.34 o
  17   1  10       51.21       50.42      3.59 o
  18   1  10       67.00       56.26      4.49 o
 -21   2  10        9.93        6.04      1.33 o
 -20   2  10      278.72      278.90      5.88 o
 -19   2  10        0.31       -2.65      4.16 o
 -18   2  10       25.30       20.36      1.58 o
 -17   2  10       25.29       23.87      1.62 o
 -16   2  10      618.71      619.68      8.94 o
 -15   2  10       83.13       81.22      2.51 o
 -14   2  10      197.20      206.55      3.69 o
 -13   2  10        7.29        6.63      0.97 o
 -12   2  10      827.35      817.33      9.92 o
 -11   2  10      533.94      525.20      7.04 o
 -10   2  10      623.02      621.33      6.64 o
  -9   2  10       39.55       34.07      1.20 o
  -8   2  10      505.58      517.14      8.18 o
  -7   2  10     1108.53     1064.51     11.52 o
  -6   2  10     1144.36     1040.54     12.35 o
  -5   2  10      458.93      420.59      5.72 o
  -4   2  10       17.47       16.20      0.73 o
  -3   2  10     1187.27     1159.08     11.42 o
  -2   2  10     1484.53     1343.63     13.00 o
  -1   2  10     1186.00     1131.84     10.85 o
   0   2  10      373.84      376.12      4.58 o
   1   2  10      522.28      505.30      5.58 o
   2   2  10     1382.12     1326.01     12.24 o
   3   2  10     1306.10     1257.23     12.19 o
   4   2  10     1278.40     1304.60     13.10 o
   5   2  10       23.86       21.01      1.12 o
   6   2  10      877.88      880.86      9.16 o
   7   2  10      789.86      778.66     11.51 o
   8   2  10     1469.24     1496.41     15.61 o
   9   2  10       36.27       34.30      1.77 o
  10   2  10      410.79      415.55      6.06 o
  11   2  10      214.68      221.13      4.85 o
  12   2  10      934.35      955.35     12.83 o
  13   2  10       90.94       92.27      3.44 o
  14   2  10      133.35      136.09      4.70 o
  15   2  10       11.26       13.38      1.98 o
  16   2  10      367.53      376.44      9.47 o
  17   2  10       63.56       62.79      4.06 o
  18   2  10       27.88       25.39      2.84 o
 -21   3  10        3.10       -0.56      4.60 o
 -20   3  10       73.96       63.30      3.26 o
 -19   3  10       90.73       82.33      3.20 o
 -18   3  10       73.51       67.14      2.67 o
 -17   3  10       23.52       20.63      1.62 o
 -16   3  10      183.74      172.54      3.61 o
 -15   3  10      115.43      107.67      2.76 o
 -14   3  10       86.75       86.15      2.59 o
 -13   3  10       21.07       17.44      1.82 o
 -12   3  10      443.28      432.35      6.10 o
 -11   3  10      143.70      132.70      2.56 o
 -10   3  10       56.40       49.66      1.32 o
  -9   3  10        7.22        7.27      0.79 o
  -8   3  10     1023.06     1005.83     10.26 o
  -7   3  10      260.43      249.71      3.34 o
  -6   3  10        7.31        4.92      0.51 o
  -5   3  10      270.73      265.18      3.84 o
  -4   3  10     1925.97     1863.94     20.71 o
  -3   3  10      554.82      533.45      6.43 o
  -2   3  10       11.83       12.40      0.90 o
  -1   3  10      807.22      812.39      8.34 o
   0   3  10     1931.68     1903.90     16.89 o
   1   3  10      912.15      894.67      9.62 o
   2   3  10       89.45       77.31      1.71 o
   3   3  10      780.73      769.01      9.08 o
   4   3  10     1078.27     1036.57     10.18 o
   5   3  10     1144.18     1151.55     12.03 o
   6   3  10      188.23      183.21      2.58 o
   7   3  10      293.56      293.63      4.26 o
   8   3  10      493.09      494.05      6.27 o
   9   3  10     1038.59     1059.56     12.61 o
  10   3  10      213.96      217.44      4.31 o
  11   3  10       23.24       22.04      1.92 o
  12   3  10      188.38      202.97      8.36 o
  13   3  10      618.49      637.08     12.01 o
  14   3  10      152.62      152.63      4.94 o
  15   3  10        9.37       12.80      2.02 o
  16   3  10       60.25       54.43      3.23 o
  17   3  10      237.69      242.94      7.79 o
 -20   4  10        0.50       -0.53      4.18 o
 -19   4  10        3.84        0.40      1.76 o
 -18   4  10       32.81       31.43      2.40 o
 -17   4  10       35.58       34.78      2.12 o
 -16   4  10        2.42        0.17      1.07 o
 -15   4  10      102.69      106.74      2.74 o
 -14   4  10      345.38      329.31      5.01 o
 -13   4  10      110.43      111.70      2.60 o
 -12   4  10       27.62       26.79      1.35 o
 -11   4  10      487.70      484.21      6.02 o
 -10   4  10     1344.67     1321.91     14.59 o
  -9   4  10      290.11      295.70      4.39 o
  -8   4  10       67.11       64.12      1.82 o
  -7   4  10     1120.95     1099.51     10.80 o
  -6   4  10     2884.56     2861.62     26.08 o
  -5   4  10      572.60      592.59      9.04 o
  -4   4  10       77.19       75.19      1.77 o
  -3   4  10     1583.20     1586.63     15.70 o
  -2   4  10     3718.14     3775.38     34.50 o
  -1   4  10      664.24      693.48      7.56 o
   0   4  10       56.30       58.79      1.76 o
   1   4  10     1402.15     1420.81     13.58 o
   2   4  10     2688.38     2709.97     25.72 o
   3   4  10      503.71      511.41      6.46 o
   4   4  10       26.49       25.65      1.19 o
   5   4  10      819.36      819.51      8.21 o
   6   4  10     1130.68     1129.33     11.60 o
   7   4  10      238.15      239.54      3.65 o
   8   4  10       24.91       21.61      1.42 o
   9   4  10      320.91      319.87      5.39 o
  10   4  10      269.31      268.58      5.46 o
  11   4  10       47.61       48.86      3.05 o
  12   4  10       37.13       31.75      2.97 o
  13   4  10       89.77       94.71      6.28 o
  14   4  10       27.53       24.31      3.17 o
  15   4  10        1.70        3.41      2.34 o
  16   4  10       38.94       39.10      2.97 o
  17   4  10       22.35       18.11      3.13 o
 -20   5  10       13.74       15.49      1.89 o
 -19   5  10        4.06        1.42      1.77 o
 -18   5  10      218.01      218.74      5.25 o
 -17   5  10       61.21       58.25      2.72 o
 -16   5  10      181.65      185.38      4.26 o
 -15   5  10       54.12       53.21      2.28 o
 -14   5  10      303.01      303.97      5.23 o
 -13   5  10      249.88      243.58      4.03 o
 -12   5  10      526.32      533.72      7.52 o
 -11   5  10      224.14      232.13      3.57 o
 -10   5  10      204.06      205.27      3.31 o
  -9   5  10      687.44      696.45      8.65 o
  -8   5  10      612.51      631.81      7.85 o
  -7   5  10      522.37      542.64      6.29 o
  -6   5  10       35.37       41.48      1.83 o
  -5   5  10     1410.30     1441.57     15.46 o
  -4   5  10      249.01      292.39      4.21 o
  -3   5  10      776.15      821.54      9.68 o
  -2   5  10        5.37       10.05      1.09 o
  -1   5  10     2002.40     2066.28     19.83 o
   0   5  10        1.35        6.81      0.98 o
   1   5  10      693.11      732.14      8.35 o
   2   5  10       10.59       11.77      1.13 o
   3   5  10     1883.01     1908.86     17.95 o
   4   5  10       97.41       87.20      2.05 o
   5   5  10      421.59      423.16      6.56 o
   6   5  10       17.78       15.21      1.58 o
   7   5  10     1294.77     1315.71     15.34 o
   8   5  10      156.72      154.98      4.13 o
   9   5  10      203.00      207.26      3.85 o
  10   5  10      161.58      148.16      3.94 o
  11   5  10      660.52      650.57     12.56 o
  12   5  10       86.83       76.09      3.33 o
  13   5  10       78.02       79.99      3.49 o
  14   5  10      262.13      262.71      6.49 o
  15   5  10      248.10      245.68      9.64 o
  16   5  10       16.04       15.76      2.29 o
  17   5  10       25.66       26.53      3.58 o
 -19   6  10        5.49        1.45      2.11 o
 -18   6  10       77.90       73.57      3.12 o
 -17   6  10      216.10      207.12      5.05 o
 -16   6  10       19.12       22.40      2.21 o
 -15   6  10        3.17       -0.39      4.12 o
 -14   6  10      675.98      664.65     10.46 o
 -13   6  10      500.29      481.01      7.49 o
 -12   6  10       42.45       45.47      2.55 o
 -11   6  10        5.30        8.69      1.33 o
 -10   6  10     2664.81     2626.09     30.31 o
  -9   6  10      704.74      705.67      9.46 o
  -8   6  10       22.71       27.97      1.71 o
  -7   6  10      131.97      136.95      3.02 o
  -6   6  10     6204.70     6088.17     56.43 o
  -5   6  10      602.66      593.44      7.59 o
  -4   6  10        6.29        8.71      1.24 o
  -3   6  10      564.97      563.70      6.65 o
  -2   6  10     8814.31     8693.96     78.12 o
  -1   6  10      270.14      273.48      4.13 o
   0   6  10      140.68      140.70      3.07 o
   1   6  10     1110.29     1125.52     11.75 o
   2   6  10     7597.12     7596.68     71.49 o
   3   6  10       28.98       36.34      2.58 o
   4   6  10      347.58      337.12      5.03 o
   5   6  10     1220.48     1232.11     15.09 o
   6   6  10     4094.83     4101.33     39.86 o
   7   6  10        7.66       15.30      1.94 o
   8   6  10      363.48      371.70      6.91 o
   9   6  10      849.50      845.47     11.15 o
  10   6  10     1329.00     1315.01     17.33 o
  11   6  10       29.42       29.56      2.84 o
  12   6  10      203.85      200.38      5.44 o
  13   6  10      392.77      385.02      8.80 o
  14   6  10      238.27      241.00      7.94 o
  15   6  10       20.11       22.89      2.54 o
  16   6  10       66.21       59.75      3.73 o
 -18   7  10        4.48        2.40      1.77 o
 -17   7  10      317.26      314.75      7.39 o
 -16   7  10      145.89      140.85      4.09 o
 -15   7  10      110.30      110.14      3.54 o
 -14   7  10        7.74        8.92      1.44 o
 -13   7  10      338.55      340.79      6.50 o
 -12   7  10      280.78      270.04      5.47 o
 -11   7  10      112.82      107.85      3.69 o
 -10   7  10       13.68       18.85      1.65 o
  -9   7  10      118.62      117.24      2.99 o
  -8   7  10      534.41      531.53      7.22 o
  -7   7  10       75.75       79.45      2.38 o
  -6   7  10       35.41       33.77      1.68 o
  -5   7  10        8.12        8.93      1.17 o
  -4   7  10      919.46      941.79      9.82 o
  -3   7  10       26.15       37.19      1.47 o
  -2   7  10       99.54      102.23      2.25 o
  -1   7  10      248.61      262.18      3.89 o
   0   7  10     1274.03     1315.30     13.32 o
   1   7  10        1.86        4.22      0.99 o
   2   7  10      221.26      229.86      3.92 o
   3   7  10      412.66      418.46      5.72 o
   4   7  10     1286.75     1313.10     13.53 o
   5   7  10        2.78        0.88      1.09 o
   6   7  10      329.87      331.96      6.10 o
   7   7  10      225.73      227.89      5.54 o
   8   7  10      896.20      882.51     13.06 o
   9   7  10       14.01       11.94      1.92 o
  10   7  10      316.60      299.96      7.97 o
  11   7  10       37.32       35.85      2.90 o
  12   7  10      424.61      414.57      9.81 o
  13   7  10       23.84       22.90      2.56 o
  14   7  10      206.76      208.11      6.95 o
  15   7  10        0.44        1.61      1.82 o
 -18   8  10       18.19       18.57      3.09 o
 -17   8  10      297.35      309.33      7.41 o
 -16   8  10       31.79       25.33      2.14 o
 -15   8  10       26.14       23.87      2.82 o
 -14   8  10       22.23       24.20      2.01 o
 -13   8  10      493.86      502.58      8.46 o
 -12   8  10       59.62       55.87      3.48 o
 -11   8  10       20.46       21.69      2.19 o
 -10   8  10       22.74       24.90      1.68 o
  -9   8  10      396.79      387.52      6.56 o
  -8   8  10       46.06       45.70      2.27 o
  -7   8  10        0.68        1.13      1.01 o
  -6   8  10       21.20       24.05      1.65 o
  -5   8  10       75.31       60.98      2.25 o
  -4   8  10        3.37        0.22      0.91 o
  -3   8  10      116.46      102.02      3.63 o
  -2   8  10       14.49       15.86      1.53 o
  -1   8  10       34.61       42.02      1.65 o
   0   8  10       34.45       32.98      1.77 o
   1   8  10      465.28      446.81      5.99 o
   2   8  10        8.52       10.34      1.44 o
   3   8  10      264.53      279.25      4.57 o
   4   8  10      143.66      143.47      3.68 o
   5   8  10      759.66      757.37     10.69 o
   6   8  10        5.00        9.77      1.79 o
   7   8  10      347.90      357.60      9.54 o
   8   8  10      184.40      184.36      6.89 o
   9   8  10      670.35      680.77     10.99 o
  10   8  10        2.68        6.56      2.07 o
  11   8  10      205.36      199.93      6.19 o
  12   8  10      127.41      116.51      4.95 o
  13   8  10      346.36      359.28      9.01 o
  14   8  10        1.64        0.42      2.22 o
 -17   9  10       96.45       99.72      6.33 o
 -16   9  10      246.93      261.54      7.62 o
 -15   9  10      300.15      300.43      8.24 o
 -14   9  10        2.43        2.44      1.52 o
 -13   9  10      142.80      144.97      4.66 o
 -12   9  10      590.41      610.79      9.72 o
 -11   9  10      276.41      274.20      5.32 o
 -10   9  10       11.75       12.68      1.41 o
  -9   9  10       91.81       89.65      2.91 o
  -8   9  10     1206.54     1211.95     13.65 o
  -7   9  10      196.51      209.32      4.85 o
  -6   9  10      103.18      104.81      2.69 o
  -5   9  10        6.04       10.55      1.36 o
  -4   9  10     1890.77     1909.19     19.69 o
  -3   9  10      136.91      145.38      4.36 o
  -2   9  10      208.44      216.96      5.17 o
  -1   9  10       37.45       43.07      2.05 o
   0   9  10     2157.82     2163.29     21.18 o
   1   9  10      113.95      118.07      2.85 o
   2   9  10      160.17      163.19      5.72 o
   3   9  10      119.77      123.61      3.45 o
   4   9  10     1695.59     1708.04     22.87 o
   5   9  10      102.21      102.59      3.54 o
   6   9  10       29.33       24.93      2.39 o
   7   9  10      101.61      103.18      4.18 o
   8   9  10      874.14      876.27     20.20 o
   9   9  10       65.03       65.83      5.05 o
  10   9  10        6.86        8.53      3.06 o
  11   9  10       30.48       28.20      2.86 o
  12   9  10      287.28      284.23      8.33 o
  13   9  10       20.26       17.96      2.47 o
 -15  10  10      121.44      119.78      6.59 o
 -14  10  10       26.79       32.12      4.03 o
 -13  10  10       97.61      102.54      4.45 o
 -12  10  10      565.42      585.41     13.03 o
 -11  10  10      151.95      146.92      4.51 o
 -10  10  10      129.19      146.12      4.64 o
  -9  10  10       72.60       81.84      3.10 o
  -8  10  10      613.62      631.62     11.44 o
  -7  10  10      116.39      115.22      3.25 o
  -6  10  10      321.62      333.31      5.46 o
  -5  10  10        0.92        6.12      1.22 o
  -4  10  10      333.91      338.19      5.69 o
  -3  10  10       40.07       44.03      2.17 o
  -2  10  10      454.66      453.24      7.09 o
  -1  10  10      112.18      113.49      3.49 o
   0  10  10       54.52       52.01      2.28 o
   1  10  10        0.08        0.74      1.20 o
   2  10  10      368.70      371.77      6.54 o
   3  10  10      430.56      439.02      8.02 o
   4  10  10        5.29        4.80      1.51 o
   5  10  10       28.62       22.36      2.37 o
   6  10  10      170.66      176.66      6.85 o
   7  10  10      648.53      637.94     11.70 o
   8  10  10       44.71       44.94      3.13 o
   9  10  10       59.38       59.12      4.62 o
  10  10  10       40.84       41.93      5.39 o
  11  10  10      569.17      542.00     16.87 o
  12  10  10       34.34       36.87      3.47 o
 -14  11  10       13.70       13.05      2.15 o
 -13  11  10        0.30        3.51      1.68 o
 -12  11  10      474.07      483.64     14.20 o
 -11  11  10       30.74       34.37      2.62 o
 -10  11  10        0.01        1.93      1.61 o
  -9  11  10        7.36        9.55      1.65 o
  -8  11  10      736.81      700.56     11.64 o
  -7  11  10       18.52       19.66      2.18 o
  -6  11  10       17.11       15.22      2.32 o
  -5  11  10       33.13       41.92      2.16 o
  -4  11  10      749.29      714.74      9.16 o
  -3  11  10        2.81        5.90      1.96 o
  -2  11  10       31.52       29.02      2.94 o
  -1  11  10       63.87       72.47      2.98 o
   0  11  10      522.43      504.54      8.35 o
   1  11  10        3.07        5.77      1.24 o
   2  11  10        8.16        6.67      1.84 o
   3  11  10       61.38       59.70      4.31 o
   4  11  10      269.62      252.03      6.03 o
   5  11  10       21.75       21.84      2.46 o
   6  11  10        5.98        9.30      1.97 o
   7  11  10       27.86       26.97      2.62 o
   8  11  10      119.21      105.45      4.62 o
   9  11  10       37.47       33.13      3.21 o
  10  11  10       46.42       47.25      3.79 o
  11  11  10        4.45       -3.80      4.37 o
 -12  12  10        6.83        8.32      2.62 o
 -11  12  10      200.24      214.63      9.41 o
 -10  12  10      179.63      176.63      8.98 o
  -9  12  10      202.05      193.60      8.25 o
  -8  12  10        0.22        5.35      2.13 o
  -7  12  10      536.57      537.11     10.82 o
  -6  12  10      275.77      268.45      7.66 o
  -5  12  10      464.66      464.04     11.78 o
  -4  12  10       10.15       20.06      2.32 o
  -3  12  10      766.43      776.36     16.19 o
  -2  12  10      281.09      276.23      6.09 o
  -1  12  10      647.73      621.30     12.41 o
   0  12  10       46.10       54.06      3.50 o
   1  12  10      643.23      638.90     11.81 o
   2  12  10      167.83      158.79      7.83 o
   3  12  10      540.83      528.52     14.08 o
   4  12  10       75.44       71.91      3.58 o
   5  12  10      318.91      327.54     12.15 o
   6  12  10       46.87       48.60      3.33 o
   7  12  10      259.69      257.94      7.46 o
   8  12  10       65.27       63.98      5.76 o
   9  12  10       89.81       86.20      5.78 o
  -9  13  10       35.20       34.33      4.13 o
  -8  13  10        8.68        6.63      2.04 o
  -7  13  10        1.99       -0.83      4.04 o
  -6  13  10        4.60       -0.68      3.85 o
  -5  13  10        5.24        2.70      1.59 o
  -4  13  10       36.32       30.29      3.02 o
  -3  13  10        0.47       -3.96      3.96 o
  -2  13  10       30.95       27.33      2.28 o
  -1  13  10        4.52        5.03      1.99 o
   0  13  10       56.41       46.82      3.17 o
   1  13  10       31.45       28.82      3.11 o
   2  13  10       82.20       75.39      3.54 o
   3  13  10       18.93       16.30      1.78 o
   4  13  10       46.80       37.61      3.87 o
   5  13  10      110.56       90.63      4.14 o
   6  13  10      123.19      107.35      4.95 o
  -5  14  10      138.92      147.52      8.77 o
  -4  14  10       68.24       69.04      4.19 o
  -3  14  10      407.35      413.84     10.16 o
  -2  14  10      104.12      102.51      5.52 o
  -1  14  10      207.53      220.73      7.92 o
   0  14  10      115.16      117.18      5.84 o
   1  14  10      474.17      461.65     15.39 o
 -21   0  11       40.13       34.18      3.00 o
 -19   0  11      309.90      300.33      7.41 o
 -17   0  11       10.95        6.52      1.90 o
 -15   0  11      721.67      736.02     11.28 o
 -13   0  11       29.95       31.64      2.50 o
 -11   0  11      968.16      968.00     14.17 o
  -9   0  11      332.95      317.18      7.20 o
  -7   0  11      760.93      813.11     10.02 o
  -5   0  11      713.52      750.03     10.60 o
  -3   0  11      309.95      347.64      5.41 o
  -1   0  11      582.14      655.63      7.88 o
   1   0  11       58.70       55.07      1.79 o
   3   0  11      221.10      238.92      6.72 o
   5   0  11        7.22        3.87      2.22 o
   7   0  11       19.50       26.32      2.16 o
   9   0  11        5.21        2.79      1.48 o
  11   0  11        3.79        5.82      1.70 o
  13   0  11       34.23       39.42      4.11 o
  15   0  11        8.32        6.19      2.75 o
  17   0  11       77.55       76.40      5.20 o
 -21   1  11        1.39       -0.12      3.83 o
 -20   1  11        0.22       -1.09      4.50 o
 -19   1  11      342.41      343.21      6.15 o
 -18   1  11        2.55        1.21      1.22 o
 -17   1  11       23.67       19.21      1.51 o
 -16   1  11        0.16       -1.48      3.75 o
 -15   1  11      873.45      869.32     10.09 o
 -14   1  11       31.60       27.18      1.66 o
 -13   1  11      343.58      326.35      4.84 o
 -12   1  11       16.91       12.90      2.03 o
 -11   1  11     1984.62     1942.08     18.62 o
 -10   1  11       56.14       53.92      1.94 o
  -9   1  11     1490.71     1406.50     16.82 o
  -8   1  11      169.99      158.67      3.35 o
  -7   1  11     3614.12     3501.37     33.63 o
  -6   1  11       14.16       18.37      1.16 o
  -5   1  11     3134.81     3038.61     26.34 o
  -4   1  11      486.04      429.83      4.74 o
  -3   1  11     4830.33     4632.82     39.75 o
  -2   1  11       72.12       70.31      2.04 o
  -1   1  11     3586.43     3464.68     30.82 o
   0   1  11      945.34      870.10      8.73 o
   1   1  11     4652.85     4565.86     38.97 o
   2   1  11      541.03      555.13      7.28 o
   3   1  11     2499.35     2479.33     23.69 o
   4   1  11     1044.18     1038.15     11.51 o
   5   1  11     2771.59     2783.18     27.36 o
   6   1  11      963.36      967.01     11.98 o
   7   1  11      973.26      989.99     11.54 o
   8   1  11      554.15      562.26      7.35 o
   9   1  11      978.88      983.10     11.24 o
  10   1  11      896.57      929.37     10.90 o
  11   1  11      183.49      190.06      3.94 o
  12   1  11      160.81      162.52      4.60 o
  13   1  11      179.04      179.00      4.97 o
  14   1  11      496.75      534.88     12.78 o
  15   1  11        7.84        6.00      2.35 o
  16   1  11       20.43       19.49      3.24 o
  17   1  11        6.15        4.65      1.85 o
 -21   2  11       41.74       32.18      3.00 o
 -20   2  11       90.07       86.45      3.45 o
 -19   2  11       16.48       12.46      1.65 o
 -18   2  11       11.00        8.00      1.69 o
 -17   2  11       93.20       78.93      2.66 o
 -16   2  11      163.82      161.13      3.67 o
 -15   2  11       48.95       47.77      2.11 o
 -14   2  11      284.54      283.30      4.48 o
 -13   2  11      118.76      110.82      2.85 o
 -12   2  11      142.26      136.35      2.91 o
 -11   2  11       70.49       73.37      2.34 o
 -10   2  11     1202.44     1201.82     12.14 o
  -9   2  11       68.78       66.10      1.86 o
  -8   2  11       40.66       36.11      2.20 o
  -7   2  11       42.03       42.92      1.57 o
  -6   2  11     2376.11     2377.17     21.48 o
  -5   2  11        4.76        6.39      0.60 o
  -4   2  11        0.05        0.53      0.39 o
  -3   2  11        1.23        2.36      0.96 o
  -2   2  11     2247.34     2293.43     21.13 o
  -1   2  11       13.85       12.22      0.56 o
   0   2  11        3.63        3.62      0.74 o
   1   2  11       34.11       36.13      1.20 o
   2   2  11      957.11      960.20      9.24 o
   3   2  11       22.21       22.81      1.04 o
   4   2  11        1.23        1.76      0.79 o
   5   2  11      100.15       94.56      2.48 o
   6   2  11      109.33      113.11      2.82 o
   7   2  11       10.39        8.19      1.47 o
   8   2  11       28.67       25.68      2.13 o
   9   2  11       73.21       73.79      2.37 o
  10   2  11        9.32        8.37      1.17 o
  11   2  11        3.46        4.27      1.38 o
  12   2  11       58.26       62.20      2.86 o
  13   2  11       17.57        9.97      3.13 o
  14   2  11       44.39       44.69      2.67 o
  15   2  11        0.85        2.89      1.76 o
  16   2  11       50.36       48.84      4.04 o
  17   2  11        0.14       -0.93      4.46 o
 -20   3  11      193.83      180.48      5.74 o
 -19   3  11      442.20      432.79      8.50 o
 -18   3  11       14.52       13.50      1.79 o
 -17   3  11        3.17        1.57      1.60 o
 -16   3  11      595.39      597.38      9.08 o
 -15   3  11     1082.87     1072.11     15.30 o
 -14   3  11      132.80      131.52      3.85 o
 -13   3  11       18.76       17.33      1.71 o
 -12   3  11     1193.56     1174.91     12.36 o
 -11   3  11     1825.73     1818.86     18.98 o
 -10   3  11      319.42      316.56      4.66 o
  -9   3  11      237.20      244.35      4.23 o
  -8   3  11     1727.17     1680.48     20.74 o
  -7   3  11     2173.41     2207.42     21.87 o
  -6   3  11      310.74      313.21      4.43 o
  -5   3  11      896.99      941.89      9.83 o
  -4   3  11     2066.36     2005.31     22.77 o
  -3   3  11     1736.93     1837.67     17.49 o
  -2   3  11       48.08       48.83      2.02 o
  -1   3  11     1637.63     1686.43     15.82 o
   0   3  11     1954.57     1981.28     18.67 o
   1   3  11      722.99      786.14      7.75 o
   2   3  11       70.24       74.62      1.62 o
   3   3  11     1642.82     1647.71     15.68 o
   4   3  11     1509.00     1519.87     14.69 o
   5   3  11      133.23      142.34      2.86 o
   6   3  11      325.13      315.94      4.53 o
   7   3  11     1111.15     1102.63     11.79 o
   8   3  11     1122.09     1142.89     15.22 o
   9   3  11        1.60        3.73      1.46 o
  10   3  11      370.62      379.18      8.15 o
  11   3  11      487.10      490.25     10.12 o
  12   3  11      724.52      729.37     12.85 o
  13   3  11       14.76       13.68      2.04 o
  14   3  11      192.82      202.70      6.18 o
  15   3  11      122.82      118.83      4.53 o
  16   3  11      358.81      352.63     10.01 o
  17   3  11       24.16       20.16      3.11 o
 -20   4  11       31.27       26.06      3.00 o
 -19   4  11      135.16      116.53      4.57 o
 -18   4  11       71.19       65.49      3.41 o
 -17   4  11       93.14       88.82      3.64 o
 -16   4  11       44.01       42.99      2.64 o
 -15   4  11      146.96      141.47      3.38 o
 -14   4  11      422.20      408.33      6.40 o
 -13   4  11       11.66        6.27      1.10 o
 -12   4  11       26.18       21.16      1.96 o
 -11   4  11      104.73      100.32      2.60 o
 -10   4  11     1155.76     1147.95     12.57 o
  -9   4  11       20.94       21.63      1.58 o
  -8   4  11        2.48        0.95      0.70 o
  -7   4  11       39.58       35.67      1.54 o
  -6   4  11     1768.61     1793.51     18.49 o
  -5   4  11       50.95       54.41      2.10 o
  -4   4  11        0.80        0.26      0.30 o
  -3   4  11        3.07        2.24      0.77 o
  -2   4  11     1684.13     1726.30     16.83 o
  -1   4  11        1.09        1.34      0.61 o
   0   4  11        0.04        0.76      0.52 o
   1   4  11        2.55        5.21      0.57 o
   2   4  11      964.45      962.19     10.80 o
   3   4  11      249.01      232.28      3.66 o
   4   4  11       12.72       10.28      0.98 o
   5   4  11        6.05        4.08      0.71 o
   6   4  11      334.96      331.69      4.71 o
   7   4  11      768.18      764.47      9.03 o
   8   4  11       43.91       41.72      2.21 o
   9   4  11        3.59        4.39      1.42 o
  10   4  11       81.25       82.29      4.10 o
  11   4  11      947.64      963.74     13.04 o
  12   4  11       58.98       53.60      3.94 o
  13   4  11        2.73        4.25      1.80 o
  14   4  11       15.88       11.12      1.90 o
  15   4  11      653.08      630.56     15.69 o
  16   4  11       38.36       36.61      3.20 o
 -19   5  11       32.22       21.85      3.21 o
 -18   5  11       83.96       81.61      3.52 o
 -17   5  11      174.09      158.95      4.40 o
 -16   5  11       14.78        8.09      1.49 o
 -15   5  11       96.96       92.08      3.63 o
 -14   5  11      111.57      115.05      4.61 o
 -13   5  11      396.74      377.04      6.13 o
 -12   5  11        9.96        9.88      1.43 o
 -11   5  11       71.19       69.24      2.60 o
 -10   5  11       66.20       65.76      2.35 o
  -9   5  11      611.38      613.87      7.98 o
  -8   5  11        7.45        5.31      1.34 o
  -7   5  11       12.73       10.35      1.19 o
  -6   5  11        0.42       -0.45      3.33 o
  -5   5  11      508.83      493.26      7.08 o
  -4   5  11       12.37       10.04      1.38 o
  -3   5  11      621.05      575.83      7.33 o
  -2   5  11      111.57      111.07      2.52 o
  -1   5  11      104.31       94.20      2.44 o
   0   5  11       18.40       19.08      1.08 o
   1   5  11     2140.56     2104.18     19.97 o
   2   5  11      431.91      444.04      6.95 o
   3   5  11       44.50       47.99      1.71 o
   4   5  11       28.69       32.16      1.50 o
   5   5  11     3115.44     3056.53     29.82 o
   6   5  11      659.06      666.01      8.57 o
   7   5  11      392.67      395.54      6.63 o
   8   5  11       46.00       62.18      2.69 o
   9   5  11     2575.48     2567.32     28.54 o
  10   5  11      593.47      575.20     10.27 o
  11   5  11      596.84      564.72     10.41 o
  12   5  11       53.43       57.25      3.45 o
  13   5  11     1357.96     1350.67     27.92 o
  14   5  11      347.53      351.79      8.96 o
  15   5  11      432.29      431.77     12.09 o
  16   5  11       44.91       51.12      3.45 o
 -19   6  11      133.07      121.95      4.41 o
 -18   6  11       73.08       63.09      2.94 o
 -17   6  11       12.75        9.46      1.97 o
 -16   6  11        1.04       -1.26      4.17 o
 -15   6  11      456.61      440.54      8.36 o
 -14   6  11      258.67      249.01      5.56 o
 -13   6  11       52.36       43.96      3.36 o
 -12   6  11       17.20       17.08      1.78 o
 -11   6  11      942.15      935.30     13.51 o
 -10   6  11      599.66      587.85      9.16 o
  -9   6  11      497.69      497.51      7.29 o
  -8   6  11      131.00      140.24      3.34 o
  -7   6  11     1193.00     1215.84     14.87 o
  -6   6  11      907.02      876.98     10.76 o
  -5   6  11     1148.16     1153.33     14.46 o
  -4   6  11      285.81      285.31      6.39 o
  -3   6  11      935.89      968.81     10.26 o
  -2   6  11      871.53      843.56      9.17 o
  -1   6  11     1202.76     1208.83     12.22 o
   0   6  11      278.96      269.93      4.49 o
   1   6  11      442.93      472.05      6.30 o
   2   6  11      499.54      486.33      6.72 o
   3   6  11      557.53      550.84      7.82 o
   4   6  11      141.54      129.50      2.91 o
   5   6  11      128.35      132.91      2.97 o
   6   6  11      170.66      166.91      3.97 o
   7   6  11       70.61       70.92      2.67 o
   8   6  11       35.29       28.76      4.93 o
   9   6  11       33.81       29.83      2.60 o
  10   6  11       40.67       33.75      2.74 o
  11   6  11        8.30        6.73      1.91 o
  12   6  11        1.32       -1.25      4.27 o
  13   6  11       15.48       13.18      3.57 o
  14   6  11        9.44        9.83      3.65 o
  15   6  11       53.95       50.82      3.46 o
 -18   7  11       95.42       87.36      3.26 o
 -17   7  11       24.37       20.48      1.97 o
 -16   7  11       92.45       97.06      3.69 o
 -15   7  11      388.86      382.78      7.92 o
 -14   7  11       90.30       86.05      3.57 o
 -13   7  11       76.57       75.71      3.92 o
 -12   7  11      474.11      483.26      9.20 o
 -11   7  11      668.01      680.43      9.61 o
 -10   7  11       67.17       69.58      2.72 o
  -9   7  11      176.99      181.43      3.88 o
  -8   7  11     1389.32     1462.17     16.30 o
  -7   7  11      732.95      756.79      9.07 o
  -6   7  11       57.36       57.66      2.19 o
  -5   7  11      336.44      347.16      5.54 o
  -4   7  11     2445.33     2577.28     26.62 o
  -3   7  11      468.10      485.26      6.57 o
  -2   7  11       73.44       79.65      2.12 o
  -1   7  11      545.54      583.60      7.35 o
   0   7  11     2582.60     2713.77     25.36 o
   1   7  11      139.31      146.68      2.97 o
   2   7  11       89.84       96.47      2.70 o
   3   7  11      666.84      698.88     10.60 o
   4   7  11     1644.84     1725.00     19.61 o
   5   7  11        7.84        9.95      1.41 o
   6   7  11       65.74       70.14      2.88 o
   7   7  11      598.43      603.10      9.63 o
   8   7  11      582.56      588.15     10.66 o
   9   7  11        5.37        3.07      1.81 o
  10   7  11       22.47       22.89      2.42 o
  11   7  11      389.11      362.67     12.84 o
  12   7  11       81.40       82.43      4.12 o
  13   7  11       11.60        5.89      3.06 o
  14   7  11        1.02        1.21      1.77 o
 -17   8  11        5.84        5.16      1.54 o
 -16   8  11      188.92      175.62      5.42 o
 -15   8  11       17.90       14.20      1.77 o
 -14   8  11        1.60       -3.18      5.66 o
 -13   8  11        1.70       -1.47      4.60 o
 -12   8  11      223.20      207.50      5.51 o
 -11   8  11       59.57       53.48      2.42 o
 -10   8  11        0.52       -1.40      3.92 o
  -9   8  11        0.53       -2.11      3.79 o
  -8   8  11      131.17      124.39      3.49 o
  -7   8  11      102.60       99.77      2.65 o
  -6   8  11        0.04       -1.29      3.27 o
  -5   8  11        7.30        6.84      0.97 o
  -4   8  11       27.68       26.89      1.58 o
  -3   8  11      107.90      109.99      2.72 o
  -2   8  11       12.66       13.70      1.28 o
  -1   8  11       10.15        8.53      0.97 o
   0   8  11        0.06        0.24      0.84 o
   1   8  11       64.94       65.02      2.03 o
   2   8  11       72.04       62.38      2.27 o
   3   8  11        3.04        4.80      1.37 o
   4   8  11        1.19       -3.39      3.39 o
   5   8  11       17.04       15.19      2.42 o
   6   8  11      115.11      108.37      4.65 o
   7   8  11        0.04        2.09      1.60 o
   8   8  11        0.55       -0.58      4.79 o
   9   8  11        1.19        0.05      2.54 o
  10   8  11       73.23       66.89      3.73 o
  11   8  11        0.24       -1.32      4.72 o
  12   8  11        8.41        3.94      2.66 o
  13   8  11        0.04       -1.59      4.27 o
  14   8  11       17.68       14.63      2.31 o
 -16   9  11       49.99       48.95      3.01 o
 -15   9  11       69.39       70.39      3.50 o
 -14   9  11      142.79      141.35      4.76 o
 -13   9  11        5.60        4.88      2.36 o
 -12   9  11      267.75      273.02      5.66 o
 -11   9  11      135.99      129.65      3.62 o
 -10   9  11       48.79       50.66      2.34 o
  -9   9  11        3.48        6.94      1.50 o
  -8   9  11      838.78      857.38     11.05 o
  -7   9  11      136.30      135.41      3.35 o
  -6   9  11        0.10        0.36      1.02 o
  -5   9  11       35.80       42.64      2.37 o
  -4   9  11     1555.08     1589.74     20.37 o
  -3   9  11       62.90       67.90      2.95 o
  -2   9  11       17.52       16.29      1.39 o
  -1   9  11       48.17       50.98      2.39 o
   0   9  11     1775.42     1829.60     18.30 o
   1   9  11        9.15       11.03      1.30 o
   2   9  11       25.24       23.14      1.70 o
   3   9  11       17.81       19.80      2.06 o
   4   9  11     1232.77     1243.07     16.13 o
   5   9  11        0.11        0.82      1.55 o
   6   9  11       12.59       12.42      2.00 o
   7   9  11        0.06        0.40      2.28 o
   8   9  11      482.32      471.54     13.43 o
   9   9  11        1.20       -0.15      4.76 o
  10   9  11        2.74        5.00      2.49 o
  11   9  11        7.05        2.86      2.03 o
  12   9  11       87.41       82.90      4.33 o
  13   9  11        0.05       -3.47      4.68 o
 -15  10  11       44.51       37.01      2.99 o
 -14  10  11      250.31      258.86      7.37 o
 -13  10  11       23.21       25.56      2.66 o
 -12  10  11      370.06      363.57      8.54 o
 -11  10  11       75.94       74.20      3.27 o
 -10  10  11      511.70      518.07      9.11 o
  -9  10  11       94.00       90.61      3.10 o
  -8  10  11      238.89      240.02      5.05 o
  -7  10  11       49.03       47.29      2.34 o
  -6  10  11      772.13      790.40      9.97 o
  -5  10  11      124.31      121.51      3.53 o
  -4  10  11       30.00       28.24      2.59 o
  -3  10  11        3.03        9.14      1.70 o
  -2  10  11      874.05      892.00     10.91 o
  -1  10  11       47.27       41.65      2.10 o
   0  10  11       44.06       45.84      3.38 o
   1  10  11       16.70       18.19      1.79 o
   2  10  11      785.83      796.07     11.24 o
   3  10  11        1.75        4.56      1.88 o
   4  10  11      225.09      224.20      7.23 o
   5  10  11       47.36       44.53      3.02 o
   6  10  11      579.33      577.14     10.95 o
   7  10  11       76.14       84.25      4.04 o
   8  10  11      281.25      271.08      9.09 o
   9  10  11       31.73       36.95      3.51 o
  10  10  11      354.88      357.73      9.91 o
  11  10  11      136.79      138.45      6.20 o
 -13  11  11      351.89      357.66     13.36 o
 -12  11  11      419.70      413.69      8.92 o
 -11  11  11      118.96      126.91      6.76 o
 -10  11  11      395.65      388.38      7.45 o
  -9  11  11      656.78      674.86     10.62 o
  -8  11  11      676.56      686.83     14.39 o
  -7  11  11      315.25      321.63      7.04 o
  -6  11  11      277.04      280.25      5.45 o
  -5  11  11      749.70      772.98     13.76 o
  -4  11  11      805.16      802.68     11.02 o
  -3  11  11      612.94      615.38     10.36 o
  -2  11  11       76.67       86.48      3.71 o
  -1  11  11      460.79      481.69      9.24 o
   0  11  11      723.65      726.64     11.78 o
   1  11  11      829.51      852.74     13.55 o
   2  11  11        0.05        9.11      2.19 o
   3  11  11      104.50      118.71      5.76 o
   4  11  11      491.93      478.61      9.86 o
   5  11  11      747.58      746.21     13.23 o
   6  11  11       40.20       43.17      3.66 o
   7  11  11        1.21        4.17      2.37 o
   8  11  11      249.24      242.79     10.06 o
   9  11  11      451.04      480.44     11.84 o
  10  11  11       63.04       72.66      5.37 o
 -11  12  11      403.09      398.82     10.67 o
 -10  12  11      510.97      475.03     16.05 o
  -9  12  11        4.03        4.76      1.66 o
  -8  12  11       39.12       46.66      2.93 o
  -7  12  11      421.67      442.31     11.33 o
  -6  12  11      908.72      870.77     22.83 o
  -5  12  11        8.68       11.67      2.63 o
  -4  12  11       72.46       74.64      3.56 o
  -3  12  11      286.51      295.51      6.89 o
  -2  12  11      916.26      898.50     13.78 o
  -1  12  11       11.47       20.39      2.19 o
   0  12  11       55.87       59.16      3.14 o
   1  12  11      131.17      133.96      4.61 o
   2  12  11      521.30      491.97     12.18 o
   3  12  11        9.81       10.88      2.62 o
   4  12  11       10.87        3.11      2.16 o
   5  12  11       49.13       44.20      2.92 o
   6  12  11      146.46      138.41      5.40 o
   7  12  11        5.58        6.86      2.16 o
  -8  13  11      139.96      133.23      9.41 o
  -7  13  11      109.86      107.46      5.14 o
  -6  13  11       77.04       86.74      5.12 o
  -5  13  11       79.06       66.85      4.29 o
  -4  13  11      102.74      100.17      4.63 o
  -3  13  11      140.01      138.99      8.35 o
  -2  13  11        3.40        1.98      1.78 o
  -1  13  11      111.43      102.48      4.55 o
   0  13  11       53.89       51.65      3.32 o
   1  13  11      120.51      111.04      4.31 o
   2  13  11       52.22       48.26      2.92 o
   3  13  11      125.30      109.38      4.86 o
   4  13  11       25.27       23.23      2.25 o
 -20   0  12       14.97       12.91      2.85 o
 -18   0  12      182.62      168.26      5.86 o
 -16   0  12       13.55        9.88      2.16 o
 -14   0  12      534.33      506.93      8.65 o
 -12   0  12       15.05       10.42      2.18 o
 -10   0  12     1602.73     1503.32     20.30 o
  -8   0  12       70.89       72.26      2.61 o
  -6   0  12     3770.97     3530.22     35.53 o
  -4   0  12      377.25      367.22      5.95 o
  -2   0  12     5551.15     5248.19     51.64 o
   0   0  12     1119.90     1058.55     12.43 o
   2   0  12     4820.08     4666.38     62.29 o
   4   0  12     2036.75     2013.25     26.86 o
   6   0  12     2505.48     2486.00     38.68 o
   8   0  12     2309.93     2357.10     28.62 o
  10   0  12      736.54      735.36     12.32 o
  12   0  12     1690.35     1728.19     25.77 o
  14   0  12       96.74       90.08      6.01 o
  16   0  12      825.82      908.16     23.87 o
 -20   1  12       12.85       15.09      1.94 o
 -19   1  12        0.44        0.61      1.27 o
 -18   1  12       10.13        9.61      1.54 o
 -17   1  12      240.69      232.53      4.66 o
 -16   1  12      304.27      315.99      5.46 o
 -15   1  12        6.38        5.46      1.34 o
 -14   1  12       27.92       24.32      1.74 o
 -13   1  12      526.24      519.21      7.07 o
 -12   1  12     1435.31     1446.06     14.69 o
 -11   1  12       52.94       60.63      2.28 o
 -10   1  12       77.96       68.23      3.69 o
  -9   1  12      622.55      639.75      9.87 o
  -8   1  12     3351.88     3406.93     34.34 o
  -7   1  12      248.59      296.97      3.90 o
  -6   1  12      188.71      189.08      3.05 o
  -5   1  12      328.05      370.96      4.51 o
  -4   1  12     4769.68     4954.41     42.66 o
  -3   1  12      615.37      767.47      7.82 o
  -2   1  12      247.54      256.16      4.29 o
  -1   1  12       12.61       24.40      1.20 o
   0   1  12     4090.31     4200.25     36.31 o
   1   1  12      712.92      818.83      8.57 o
   2   1  12      139.75      146.19      2.92 o
   3   1  12      123.36      111.28      3.29 o
   4   1  12     2174.63     2224.19     21.63 o
   5   1  12      497.69      518.39      7.01 o
   6   1  12       14.74       15.54      1.61 o
   7   1  12      289.13      291.09      5.03 o
   8   1  12      754.91      765.97      9.33 o
   9   1  12      212.76      223.41      4.78 o
  10   1  12       22.20       22.25      1.65 o
  11   1  12      227.71      237.99      4.82 o
  12   1  12      158.48      155.96      4.61 o
  13   1  12       51.45       53.72      2.88 o
  14   1  12       87.24       80.14      3.73 o
  15   1  12       93.86       96.23      4.23 o
  16   1  12       21.61       20.44      2.58 o
 -20   2  12       12.19        7.17      1.54 o
 -19   2  12      678.49      670.71     11.92 o
 -18   2  12      240.59      248.40      5.64 o
 -17   2  12       22.34       20.42      1.81 o
 -16   2  12       11.47        7.67      1.46 o
 -15   2  12     1123.22     1105.14     16.28 o
 -14   2  12      676.33      684.76     10.35 o
 -13   2  12      181.12      175.17      3.70 o
 -12   2  12        1.87        2.14      1.11 o
 -11   2  12     1146.89     1115.31     12.82 o
 -10   2  12     1243.71     1276.56     13.41 o
  -9   2  12      467.12      462.68      6.20 o
  -8   2  12        4.38        4.30      0.95 o
  -7   2  12      660.38      647.16      7.65 o
  -6   2  12     1546.64     1601.29     15.06 o
  -5   2  12      633.81      628.62      6.46 o
  -4   2  12       29.62       29.40      1.23 o
  -3   2  12      160.81      161.84      2.94 o
  -2   2  12     1332.61     1354.99     13.36 o
  -1   2  12      545.49      546.07      6.46 o
   0   2  12       53.14       53.06      1.54 o
   1   2  12        8.09        6.17      0.71 o
   2   2  12      949.80      967.72     10.01 o
   3   2  12      295.43      293.52      4.02 o
   4   2  12       31.95       33.32      1.30 o
   5   2  12        2.05        1.17      0.87 o
   6   2  12      586.88      596.93      7.56 o
   7   2  12      143.38      136.36      3.52 o
   8   2  12        5.02        3.67      1.01 o
   9   2  12       24.22       21.09      1.47 o
  10   2  12      320.15      333.16      6.42 o
  11   2  12      106.74      101.20      3.08 o
  12   2  12        0.07       -1.86      3.42 o
  13   2  12       55.17       53.62      2.85 o
  14   2  12      167.36      175.53      5.64 o
  15   2  12       98.62       91.42      5.40 o
  16   2  12        1.49        0.71      1.89 o
 -20   3  12       15.92       10.46      1.99 o
 -19   3  12      192.81      192.29      6.81 o
 -18   3  12      384.56      376.16      8.28 o
 -17   3  12      171.57      176.58      4.60 o
 -16   3  12      130.52      127.49      3.75 o
 -15   3  12      355.19      341.72      6.24 o
 -14   3  12      748.98      739.04     10.00 o
 -13   3  12      347.27      346.12      5.96 o
 -12   3  12      616.09      622.03      9.26 o
 -11   3  12      334.54      341.58      6.55 o
 -10   3  12      920.63      924.07     11.11 o
  -9   3  12      275.46      272.37      5.11 o
  -8   3  12     1805.82     1825.93     19.94 o
  -7   3  12      106.80      108.17      2.56 o
  -6   3  12      626.15      628.95      7.32 o
  -5   3  12       14.61       14.27      1.39 o
  -4   3  12     3335.04     3376.79     36.44 o
  -3   3  12        6.97        8.34      0.76 o
  -2   3  12      167.39      172.92      3.05 o
  -1   3  12      196.14      205.46      3.20 o
   0   3  12     4046.71     4164.92     36.63 o
   1   3  12      185.90      177.95      3.34 o
   2   3  12        0.07        1.61      0.71 o
   3   3  12      747.07      766.54      8.90 o
   4   3  12     3066.14     3156.21     31.45 o
   5   3  12      326.90      317.50      4.64 o
   6   3  12       75.67       79.92      2.17 o
   7   3  12      870.65      876.05      9.92 o
   8   3  12     1467.43     1481.51     14.78 o
   9   3  12      246.05      247.95      4.81 o
  10   3  12      109.40      115.58      3.19 o
  11   3  12      501.04      515.30      9.11 o
  12   3  12      461.22      452.22      9.00 o
  13   3  12      105.52      114.05      4.89 o
  14   3  12       62.22       55.14      3.59 o
  15   3  12      156.70      155.11      5.89 o
  16   3  12       84.27       83.67      5.40 o
 -19   4  12       26.41       20.71      2.65 o
 -18   4  12      184.73      181.50      5.64 o
 -17   4  12       95.04       94.16      4.00 o
 -16   4  12       88.15       81.56      3.26 o
 -15   4  12        7.88        5.96      1.29 o
 -14   4  12      242.33      232.35      4.94 o
 -13   4  12      246.05      243.75      5.22 o
 -12   4  12       33.24       31.32      2.88 o
 -11   4  12       13.24       16.16      1.68 o
 -10   4  12      148.77      154.07      3.73 o
  -9   4  12      615.99      620.51      9.26 o
  -8   4  12        0.39        0.35      1.19 o
  -7   4  12      143.84      129.84      3.73 o
  -6   4  12       11.14       18.33      1.41 o
  -5   4  12     1306.05     1327.09     14.33 o
  -4   4  12       43.59       48.19      2.30 o
  -3   4  12      338.29      348.27      5.20 o
  -2   4  12       34.97       22.96      1.29 o
  -1   4  12     1904.15     1934.74     18.76 o
   0   4  12       89.29      100.08      2.80 o
   1   4  12      321.40      335.84      5.18 o
   2   4  12       83.64       76.38      1.87 o
   3   4  12     1740.58     1723.46     16.81 o
   4   4  12       55.55       61.39      2.01 o
   5   4  12      121.31      122.00      2.86 o
   6   4  12       32.29       27.55      1.53 o
   7   4  12     1059.85     1056.09     12.97 o
   8   4  12       11.18       10.16      1.92 o
   9   4  12       13.95       11.99      1.60 o
  10   4  12        0.20        0.75      1.49 o
  11   4  12      391.03      391.55      8.08 o
  12   4  12        0.31       -0.51      4.07 o
  13   4  12        0.85       -1.43      4.06 o
  14   4  12       23.68       25.28      2.60 o
  15   4  12       69.82       67.90      4.26 o
  16   4  12        0.05       -1.73      3.34 o
 -19   5  12       49.42       46.35      3.47 o
 -18   5  12      724.02      713.94     12.50 o
 -17   5  12       72.38       65.14      3.33 o
 -16   5  12        4.52        1.07      1.45 o
 -15   5  12      111.42      107.56      3.96 o
 -14   5  12     1221.73     1217.52     21.82 o
 -13   5  12       59.75       51.85      2.66 o
 -12   5  12        7.65        2.62      1.84 o
 -11   5  12      170.91      172.83      4.08 o
 -10   5  12     1046.71     1058.71     14.25 o
  -9   5  12       10.53        7.54      1.58 o
  -8   5  12        0.09       -2.37      3.50 o
  -7   5  12      192.51      181.54      4.36 o
  -6   5  12      224.08      220.11      4.17 o
  -5   5  12       18.02       16.32      1.48 o
  -4   5  12       40.26       35.29      2.03 o
  -3   5  12      157.66      133.45      3.13 o
  -2   5  12      133.14      122.02      2.91 o
  -1   5  12      125.16      115.94      2.39 o
   0   5  12      190.44      187.08      4.73 o
   1   5  12       73.92       70.69      2.52 o
   2   5  12     1133.16     1130.21     12.54 o
   3   5  12      228.49      230.65      3.95 o
   4   5  12      352.10      352.12      5.14 o
   5   5  12       14.24       16.99      2.30 o
   6   5  12     1678.81     1673.61     19.17 o
   7   5  12      231.52      245.41      5.12 o
   8   5  12      354.48      360.57      6.50 o
   9   5  12        0.07        2.71      1.54 o
  10   5  12     1141.21     1086.29     20.62 o
  11   5  12      140.45      139.41      4.93 o
  12   5  12      209.28      200.74      6.07 o
  13   5  12        7.26        9.25      2.24 o
  14   5  12      422.36      428.54      9.73 o
  15   5  12       54.35       60.05      6.41 o
 -18   6  12        2.96        3.04      1.70 o
 -17   6  12        0.08       -1.96      4.20 o
 -16   6  12      123.67      118.44      5.16 o
 -15   6  12       33.31       32.99      3.64 o
 -14   6  12       14.11       13.23      1.84 o
 -13   6  12       10.90        6.50      1.80 o
 -12   6  12       89.76       83.16      3.01 o
 -11   6  12      141.45      139.31      3.59 o
 -10   6  12       87.75       83.04      2.85 o
  -9   6  12       85.64       86.46      2.86 o
  -8   6  12       48.03       42.95      2.13 o
  -7   6  12      312.10      320.64      6.60 o
  -6   6  12      340.24      332.85      6.94 o
  -5   6  12      282.70      314.81      5.49 o
  -4   6  12       47.62       44.86      2.21 o
  -3   6  12      373.36      392.97      6.91 o
  -2   6  12      757.84      751.38     10.41 o
  -1   6  12      487.25      537.87      6.94 o
   0   6  12      117.87      119.06      3.33 o
   1   6  12      214.34      237.69      4.32 o
   2   6  12      883.40      883.55     10.17 o
   3   6  12      483.32      523.13      7.11 o
   4   6  12      302.35      300.41      5.55 o
   5   6  12       30.46       26.25      1.85 o
   6   6  12      576.48      596.19     11.33 o
   7   6  12      298.67      308.67      5.93 o
   8   6  12      464.07      466.52      8.48 o
   9   6  12        7.59        4.27      2.76 o
  10   6  12      197.74      203.51      6.32 o
  11   6  12      109.51      102.72      4.40 o
  12   6  12      412.53      387.90     12.75 o
  13   6  12       46.29       49.22      3.35 o
  14   6  12       20.08       16.67      2.27 o
 -18   7  12      127.64      120.78      4.98 o
 -17   7  12       93.14       90.83      4.98 o
 -16   7  12       42.30       38.04      2.63 o
 -15   7  12      147.28      157.90      4.99 o
 -14   7  12      218.90      218.30      5.75 o
 -13   7  12      388.64      390.23      7.78 o
 -12   7  12       55.59       61.59      2.70 o
 -11   7  12      505.53      511.23      8.10 o
 -10   7  12      202.19      210.34      4.77 o
  -9   7  12      813.28      807.76     11.19 o
  -8   7  12       46.38       55.50      2.39 o
  -7   7  12      996.66      989.55     11.95 o
  -6   7  12       62.98       68.13      2.59 o
  -5   7  12     1000.02      960.02     12.27 o
  -4   7  12       13.95       16.71      1.58 o
  -3   7  12     1177.32     1173.48     13.23 o
  -2   7  12        3.20        7.90      1.28 o
  -1   7  12      824.21      806.80     10.89 o
   0   7  12        1.65        1.37      0.91 o
   1   7  12      825.79      822.55      9.93 o
   2   7  12      113.34      115.15      2.90 o
   3   7  12      517.75      521.51      7.78 o
   4   7  12       39.32       34.97      1.91 o
   5   7  12      293.01      293.16      6.10 o
   6   7  12      221.75      224.55      5.56 o
   7   7  12      291.78      289.11      9.11 o
   8   7  12       77.06       67.69      3.50 o
   9   7  12       27.56       22.68      2.64 o
  10   7  12      188.59      178.90      5.82 o
  11   7  12      174.13      169.61      7.54 o
  12   7  12       68.05       60.93      5.88 o
  13   7  12        4.25        3.41      1.93 o
  14   7  12       94.43       84.70      6.62 o
 -17   8  12      158.97      161.28      5.54 o
 -16   8  12       24.19       22.35      3.39 o
 -15   8  12      441.44      429.97      8.47 o
 -14   8  12       34.41       34.35      2.33 o
 -13   8  12      562.41      572.97     10.96 o
 -12   8  12       36.20       36.74      2.28 o
 -11   8  12      543.00      529.53      8.45 o
 -10   8  12      101.24       99.18      4.14 o
  -9   8  12     1118.12     1098.67     13.69 o
  -8   8  12       36.61       42.12      3.24 o
  -7   8  12      473.94      467.43      6.73 o
  -6   8  12      235.25      240.10      4.96 o
  -5   8  12     1375.13     1376.09     15.76 o
  -4   8  12       23.85       28.56      1.89 o
  -3   8  12      332.33      323.52      5.22 o
  -2   8  12      394.25      412.24      7.30 o
  -1   8  12     1131.35     1121.24     13.21 o
   0   8  12        8.97        9.38      1.66 o
   1   8  12      258.97      254.29      4.58 o
   2   8  12      450.24      451.29      7.19 o
   3   8  12      682.21      683.53     10.12 o
   4   8  12        2.32        1.97      1.37 o
   5   8  12      259.49      259.64      6.59 o
   6   8  12      360.90      345.48     10.22 o
   7   8  12      333.84      322.62      8.42 o
   8   8  12        0.95        3.16      1.92 o
   9   8  12      249.91      249.12      6.97 o
  10   8  12      214.39      214.52      7.27 o
  11   8  12      162.19      151.25      5.60 o
  12   8  12        0.74        2.59      2.12 o
  13   8  12      185.03      189.65      6.56 o
 -15   9  12      183.58      176.91      5.59 o
 -14   9  12       38.21       33.25      3.03 o
 -13   9  12       37.08       32.93      2.33 o
 -12   9  12        0.09        5.59      1.59 o
 -11   9  12      694.31      707.24     12.74 o
 -10   9  12       41.54       41.27      2.37 o
  -9   9  12      200.69      216.54      5.04 o
  -8   9  12       13.94       15.85      2.01 o
  -7   9  12     1577.73     1578.73     16.54 o
  -6   9  12       11.29       17.69      2.51 o
  -5   9  12      411.52      415.55      6.50 o
  -4   9  12       29.37       35.01      1.84 o
  -3   9  12     2220.33     2235.97     24.86 o
  -2   9  12        3.82       13.38      1.76 o
  -1   9  12      464.68      472.30      7.36 o
   0   9  12       17.20       21.57      1.82 o
   1   9  12     1927.89     1946.87     21.02 o
   2   9  12       39.78       37.80      2.59 o
   3   9  12      312.34      303.65      6.18 o
   4   9  12        0.92        0.34      1.94 o
   5   9  12     1018.89     1013.29     17.05 o
   6   9  12       50.74       57.02      3.84 o
   7   9  12      134.99      120.90      5.30 o
   8   9  12        3.95        2.53      1.93 o
   9   9  12      301.33      291.71      8.61 o
  10   9  12       22.99       19.16      2.47 o
  11   9  12       39.52       42.51      3.25 o
  12   9  12        8.92        6.34      2.00 o
 -14  10  12       12.29       14.59      2.85 o
 -13  10  12      152.53      148.01      5.46 o
 -12  10  12       11.41        8.86      1.72 o
 -11  10  12        2.40        0.09      2.48 o
 -10  10  12        3.33        4.86      1.67 o
  -9  10  12      227.83      226.08      6.25 o
  -8  10  12        4.48        3.40      1.32 o
  -7  10  12        1.47        2.21      1.29 o
  -6  10  12      128.21      132.05      5.09 o
  -5  10  12      349.27      347.83      7.71 o
  -4  10  12        6.46        9.40      1.42 o
  -3  10  12        0.56        3.09      1.22 o
  -2  10  12      426.84      439.49      7.21 o
  -1  10  12      501.03      500.97      8.30 o
   0  10  12       26.04       26.51      2.08 o
   1  10  12        0.03        4.26      1.62 o
   2  10  12      588.89      588.91     12.03 o
   3  10  12      598.78      596.95      8.96 o
   4  10  12       67.47       65.76      3.64 o
   5  10  12        1.93        3.29      2.10 o
   6  10  12      421.69      424.71     10.39 o
   7  10  12      538.86      527.62     12.00 o
   8  10  12       90.34       92.50      4.96 o
   9  10  12        6.63        9.01      3.91 o
  10  10  12      155.27      156.47      6.48 o
 -12  11  12      179.38      157.93      6.53 o
 -11  11  12      229.43      241.82      6.56 o
 -10  11  12        2.34        4.09      1.74 o
  -9  11  12       63.13       67.30      3.09 o
  -8  11  12      360.28      336.82      8.92 o
  -7  11  12      358.06      373.60      7.73 o
  -6  11  12       46.24       48.13      3.39 o
  -5  11  12      403.46      400.06      8.04 o
  -4  11  12      439.67      424.44      7.82 o
  -3  11  12      376.43      392.43      8.06 o
  -2  11  12      209.65      214.42      7.50 o
  -1  11  12      941.55      958.85     14.21 o
   0  11  12      317.48      315.65      7.10 o
   1  11  12      266.68      276.01      6.61 o
   2  11  12      307.51      322.70      7.90 o
   3  11  12     1198.90     1209.52     18.76 o
   4  11  12      132.92      130.96      5.21 o
   5  11  12      131.39      137.62      5.89 o
   6  11  12      223.86      223.79      9.09 o
   7  11  12      932.55      952.50     19.68 o
   8  11  12       32.68       31.02      3.58 o
 -10  12  12        0.05       -0.78      3.89 o
  -9  12  12       72.95       66.48      4.04 o
  -8  12  12       51.30       51.95      2.90 o
  -7  12  12      115.47      103.94      4.62 o
  -6  12  12        5.11        9.38      2.64 o
  -5  12  12      157.81      165.58      7.86 o
  -4  12  12       92.61       99.38      4.42 o
  -3  12  12      293.52      302.92      9.24 o
  -2  12  12       30.04       32.75      2.47 o
  -1  12  12      256.03      258.46      6.54 o
   0  12  12      141.65      142.99      5.70 o
   1  12  12      359.80      350.17      9.06 o
   2  12  12       55.51       57.77      3.69 o
   3  12  12      280.68      274.75      7.90 o
   4  12  12      162.50      149.88      7.61 o
   5  12  12      245.57      244.08      8.17 o
   6  12  12       46.20       40.95      3.69 o
  -6  13  12       48.73       47.04      4.76 o
  -5  13  12       27.25       17.70      3.34 o
  -4  13  12       84.89       97.28      5.41 o
  -3  13  12       86.60       92.37      5.78 o
  -2  13  12       69.45       58.90      4.54 o
  -1  13  12        7.27        3.87      2.35 o
   0  13  12       82.47       70.92      3.87 o
   1  13  12        8.37        5.24      1.56 o
   2  13  12       82.05       74.80      4.06 o
 -19   0  13      139.77      141.63      6.52 o
 -17   0  13      504.16      511.43     19.24 o
 -15   0  13      291.49      294.21      7.34 o
 -13   0  13      558.61      567.71     11.10 o
 -11   0  13      324.23      320.82     10.53 o
  -9   0  13      284.89      269.05      6.44 o
  -7   0  13      110.85      120.84      3.04 o
  -5   0  13       22.15       20.32      1.31 o
  -3   0  13       35.67       32.15      1.28 o
  -1   0  13       40.81       49.86      1.91 o
   1   0  13      613.17      625.11      9.80 o
   3   0  13       96.40      112.02      3.47 o
   5   0  13     1302.36     1308.61     26.20 o
   7   0  13       47.46       49.13      2.71 o
   9   0  13     1291.15     1317.89     18.43 o
  11   0  13        5.08        5.99      1.75 o
  13   0  13      724.03      749.25     48.70 o
  15   0  13        0.92        6.01      5.71 o
 -20   1  13       18.95       12.58      2.60 o
 -19   1  13        0.04        1.44      1.68 o
 -18   1  13      111.34      109.96      4.25 o
 -17   1  13       18.33       16.54      1.69 o
 -16   1  13       11.03        8.18      1.40 o
 -15   1  13      124.68      120.46      3.57 o
 -14   1  13      107.06      100.95      3.26 o
 -13   1  13       38.22       35.67      2.43 o
 -12   1  13        0.37        0.44      1.15 o
 -11   1  13      640.43      635.66      9.99 o
 -10   1  13       44.64       41.64      1.70 o
  -9   1  13       68.21       67.19      2.14 o
  -8   1  13        6.89        5.95      0.95 o
  -7   1  13     1127.01     1220.85     12.36 o
  -6   1  13        3.27        3.55      0.79 o
  -5   1  13      136.34      149.52      3.01 o
  -4   1  13       14.56        7.29      0.76 o
  -3   1  13      837.61      965.45     10.50 o
  -2   1  13        1.31       -0.22      2.39 o
  -1   1  13      296.02      328.30      4.40 o
   0   1  13        6.12        2.96      0.76 o
   1   1  13      181.85      234.15      3.40 o
   2   1  13        0.18       -0.28      2.48 o
   3   1  13      483.60      511.78      6.22 o
   4   1  13        1.08        0.79      0.68 o
   5   1  13       14.70        8.26      1.04 o
   6   1  13        6.07        4.14      1.01 o
   7   1  13      547.77      555.40      7.56 o
   8   1  13        6.60        7.86      1.50 o
   9   1  13      203.24      199.99      4.06 o
  10   1  13       16.62       14.30      1.88 o
  11   1  13      444.79      449.46      7.36 o
  12   1  13        2.20        1.88      1.45 o
  13   1  13      242.45      244.50      8.31 o
  14   1  13       12.95        9.04      1.98 o
  15   1  13      251.44      251.66      7.92 o
  16   1  13        0.01       -1.98      3.50 o
 -20   2  13       49.51       47.81      4.16 o
 -19   2  13       49.76       34.77      2.73 o
 -18   2  13        0.45       -1.25      4.13 o
 -17   2  13      155.20      152.80      4.28 o
 -16   2  13       46.05       46.74      3.08 o
 -15   2  13       62.71       58.28      2.57 o
 -14   2  13       68.76       73.99      3.14 o
 -13   2  13      349.49      332.51      6.49 o
 -12   2  13       59.06       57.71      2.59 o
 -11   2  13       28.25       29.06      1.93 o
 -10   2  13      566.20      575.91      9.77 o
  -9   2  13      428.11      410.96      6.08 o
  -8   2  13      129.98      137.60      3.40 o
  -7   2  13        4.97        4.91      1.12 o
  -6   2  13     1600.57     1676.66     16.39 o
  -5   2  13      263.56      258.19      4.38 o
  -4   2  13      307.62      324.74      4.44 o
  -3   2  13      207.97      212.02      3.72 o
  -2   2  13     2253.62     2367.82     22.11 o
  -1   2  13       31.93       32.98      1.52 o
   0   2  13      534.10      573.25      7.37 o
   1   2  13      693.63      721.76      7.76 o
   2   2  13     1656.09     1713.54     20.19 o
   3   2  13       38.89       42.34      1.81 o
   4   2  13      552.22      573.24      8.07 o
   5   2  13     1049.84     1080.78     11.96 o
   6   2  13      594.46      596.16      8.02 o
   7   2  13      166.12      173.40      4.92 o
   8   2  13      350.04      359.73      5.78 o
   9   2  13      971.55      966.62     15.32 o
  10   2  13       70.19       71.15      2.77 o
  11   2  13      193.71      200.45      4.80 o
  12   2  13      129.28      126.05      4.56 o
  13   2  13      575.17      557.07     10.81 o
  14   2  13        2.04       -0.73      5.51 o
  15   2  13      129.04      133.83      6.56 o
 -19   3  13       10.05       10.84      2.40 o
 -18   3  13       57.89       51.42      3.10 o
 -17   3  13       89.09       87.97      4.50 o
 -16   3  13     1580.44     1568.77     27.73 o
 -15   3  13       17.74       19.17      2.29 o
 -14   3  13        0.05        0.81      1.60 o
 -13   3  13       68.58       71.29      4.40 o
 -12   3  13     3288.58     3254.48     40.50 o
 -11   3  13       25.03       29.83      3.11 o
 -10   3  13      192.57      199.57      4.69 o
  -9   3  13       12.73       19.16      1.87 o
  -8   3  13     4702.54     4642.63     47.23 o
  -7   3  13       18.06       24.01      1.93 o
  -6   3  13      824.80      839.91     10.99 o
  -5   3  13        7.99       10.10      1.37 o
  -4   3  13     4646.76     4723.23     45.49 o
  -3   3  13        5.61       11.41      1.24 o
  -2   3  13     1296.28     1335.38     14.70 o
  -1   3  13       49.99       51.85      2.69 o
   0   3  13     3134.39     3174.08     30.69 o
   1   3  13        3.44        8.96      0.92 o
   2   3  13     1089.34     1075.38     10.76 o
   3   3  13       62.35       61.43      1.99 o
   4   3  13     1529.54     1530.88     15.55 o
   5   3  13        5.96        6.87      1.16 o
   6   3  13      580.39      571.39      7.70 o
   7   3  13       38.40       38.41      1.85 o
   8   3  13      652.86      658.78      9.28 o
   9   3  13       15.10       15.94      1.81 o
  10   3  13      226.44      221.53      4.75 o
  11   3  13        8.75        8.94      1.60 o
  12   3  13      297.68      286.96      7.01 o
  13   3  13       25.76       21.62      3.61 o
  14   3  13       84.78       73.72      4.34 o
  15   3  13        0.10        3.97      2.78 o
 -19   4  13       15.46        7.77      2.34 o
 -18   4  13        0.31       -2.69      4.76 o
 -17   4  13       69.97       65.28      3.74 o
 -16   4  13       43.87       38.05      3.56 o
 -15   4  13        1.22        1.12      2.00 o
 -14   4  13       55.44       54.07      3.08 o
 -13   4  13      357.75      348.94      8.78 o
 -12   4  13       68.57       70.36      4.95 o
 -11   4  13       88.40       78.09      3.84 o
 -10   4  13      313.60      305.57      7.58 o
  -9   4  13     1078.59     1045.34     13.23 o
  -8   4  13      119.75      111.89      4.51 o
  -7   4  13      309.83      296.49      5.32 o
  -6   4  13      693.48      661.67     10.30 o
  -5   4  13     1945.85     1828.27     19.19 o
  -4   4  13      185.62      185.86      5.76 o
  -3   4  13      434.12      421.83      6.85 o
  -2   4  13      756.67      735.52      9.09 o
  -1   4  13     2134.23     2085.88     21.21 o
   0   4  13      222.69      235.40      4.37 o
   1   4  13      293.19      294.54      4.59 o
   2   4  13      478.55      474.89      6.61 o
   3   4  13     1363.00     1344.92     14.27 o
   4   4  13      146.35      147.33      3.17 o
   5   4  13       88.02       85.89      2.90 o
   6   4  13      139.91      132.86      3.20 o
   7   4  13      448.49      443.26      6.85 o
   8   4  13       38.71       38.10      2.58 o
   9   4  13        4.15        4.79      1.62 o
  10   4  13        6.49        4.78      1.71 o
  11   4  13       44.60       42.65      2.93 o
  12   4  13        0.46       -2.73      3.99 o
  13   4  13        3.83        1.81      1.71 o
  14   4  13        4.37        3.59      2.07 o
  15   4  13        4.10        1.98      2.54 o
 -18   5  13      105.91      101.90      6.34 o
 -17   5  13      243.92      238.71      7.67 o
 -16   5  13      148.40      142.16      5.08 o
 -15   5  13        1.04        2.18      1.67 o
 -14   5  13      215.46      214.40      5.97 o
 -13   5  13      304.39      314.00      6.65 o
 -12   5  13      445.67      431.11      8.47 o
 -11   5  13        3.53        0.99      1.29 o
 -10   5  13      297.33      297.52      6.10 o
  -9   5  13      177.91      184.69      4.59 o
  -8   5  13      924.33      889.08     11.28 o
  -7   5  13        7.05        3.17      1.24 o
  -6   5  13      265.08      254.29      4.63 o
  -5   5  13       21.89       21.25      1.66 o
  -4   5  13     1288.30     1285.91     17.70 o
  -3   5  13        3.20        2.50      0.90 o
  -2   5  13      153.59      150.34      3.80 o
  -1   5  13       16.27       12.65      1.32 o
   0   5  13     1215.59     1216.70     13.61 o
   1   5  13      110.85      105.22      3.06 o
   2   5  13       59.92       53.14      2.98 o
   3   5  13       68.12       67.78      3.78 o
   4   5  13      731.76      723.97     11.35 o
   5   5  13      294.66      286.98      5.57 o
   6   5  13       15.87       12.74      1.60 o
   7   5  13       40.37       35.54      2.15 o
   8   5  13      267.51      260.22      5.50 o
   9   5  13      309.18      286.95      6.51 o
  10   5  13        3.49        2.51      2.17 o
  11   5  13        2.21       -3.04      4.86 o
  12   5  13       54.59       49.19      3.36 o
  13   5  13      166.57      156.33      6.73 o
  14   5  13        1.00        1.14      1.59 o
 -18   6  13       38.09       33.25      3.18 o
 -17   6  13       58.88       52.60      3.36 o
 -16   6  13      271.61      270.28      7.28 o
 -15   6  13       13.42       11.27      2.36 o
 -14   6  13      101.95      100.24      4.18 o
 -13   6  13      226.79      223.42      7.07 o
 -12   6  13      395.17      398.41      7.46 o
 -11   6  13      149.55      143.34      3.90 o
 -10   6  13      206.10      206.83      5.82 o
  -9   6  13      640.86      636.08     12.08 o
  -8   6  13      339.79      341.91      6.02 o
  -7   6  13      409.67      415.13      6.92 o
  -6   6  13      340.49      344.19      5.66 o
  -5   6  13     1151.02     1145.59     18.88 o
  -4   6  13      148.32      154.81      3.85 o
  -3   6  13      480.51      475.45      6.97 o
  -2   6  13      485.22      498.47      7.73 o
  -1   6  13     1307.83     1297.05     20.27 o
   0   6  13       15.15       16.02      1.31 o
   1   6  13      259.45      257.04      4.95 o
   2   6  13      562.69      577.94      9.42 o
   3   6  13      899.46      904.38     11.59 o
   4   6  13        5.60        5.59      1.97 o
   5   6  13       43.38       46.97      2.40 o
   6   6  13      491.03      500.98      9.10 o
   7   6  13      299.47      285.79      6.66 o
   8   6  13       22.57       18.77      2.07 o
   9   6  13        3.59       -0.27      4.02 o
  10   6  13      298.32      282.00      7.28 o
  11   6  13       24.11       20.86      3.74 o
  12   6  13       16.89       12.63      2.58 o
  13   6  13       33.66       29.64      2.65 o
  14   6  13      116.99      107.75      5.46 o
 -17   7  13      403.98      375.87      9.18 o
 -16   7  13       27.27       23.80      2.46 o
 -15   7  13      145.08      136.34      5.46 o
 -14   7  13       71.49       59.03      4.15 o
 -13   7  13      632.25      641.84     11.54 o
 -12   7  13      131.14      125.12      4.10 o
 -11   7  13      350.41      344.92      7.10 o
 -10   7  13      216.81      214.55      5.25 o
  -9   7  13      624.26      619.89     11.05 o
  -8   7  13      258.97      243.07      6.75 o
  -7   7  13      640.84      644.34      8.93 o
  -6   7  13      250.61      255.05      5.13 o
  -5   7  13      363.74      357.49      6.20 o
  -4   7  13      278.74      266.36      5.37 o
  -3   7  13      863.23      863.52     12.43 o
  -2   7  13       70.37       72.74      3.11 o
  -1   7  13      113.50      124.62      3.51 o
   0   7  13      161.14      160.47      3.76 o
   1   7  13      846.22      863.06     10.59 o
   2   7  13       19.24       22.34      1.68 o
   3   7  13       19.26       20.89      1.86 o
   4   7  13       53.63       47.32      3.88 o
   5   7  13      638.90      643.85     11.12 o
   6   7  13      222.89      216.27      5.55 o
   7   7  13        5.50        4.95      1.63 o
   8   7  13       14.16       13.06      2.02 o
   9   7  13      396.51      381.14     10.36 o
  10   7  13      335.42      331.28      8.25 o
  11   7  13        9.79        9.13      2.64 o
  12   7  13        5.46        3.53      1.75 o
  13   7  13      210.81      205.91      6.77 o
 -16   8  13      155.64      143.27      6.08 o
 -15   8  13       26.58       26.93      3.16 o
 -14   8  13        2.59        2.71      1.76 o
 -13   8  13      403.56      391.29      8.78 o
 -12   8  13      226.40      229.60      5.72 o
 -11   8  13       27.16       28.00      3.13 o
 -10   8  13       42.59       44.09      2.55 o
  -9   8  13      501.91      501.89      9.28 o
  -8   8  13      118.28      114.75      4.23 o
  -7   8  13       14.16       16.40      2.32 o
  -6   8  13      104.44      106.57      3.48 o
  -5   8  13      460.15      475.01      9.98 o
  -4   8  13        0.28        1.02      1.55 o
  -3   8  13        0.89        0.24      1.76 o
  -2   8  13       84.72       79.76      3.88 o
  -1   8  13      314.89      329.38      5.85 o
   0   8  13      211.44      213.67      4.79 o
   1   8  13        4.58        3.31      1.41 o
   2   8  13       14.14       12.86      1.33 o
   3   8  13      161.18      167.54      5.05 o
   4   8  13      569.47      558.37     10.39 o
   5   8  13       17.89       17.72      2.26 o
   6   8  13       10.23       12.26      3.12 o
   7   8  13       64.33       65.33      7.09 o
   8   8  13      618.54      606.83     11.58 o
   9   8  13       22.67       15.73      3.54 o
  10   8  13       57.47       49.03      3.92 o
  11   8  13       19.85       24.50      2.64 o
  12   8  13      378.38      383.01      9.53 o
 -15   9  13       94.03       83.74      4.73 o
 -14   9  13        4.43        3.53      2.10 o
 -13   9  13       43.67       38.96      3.60 o
 -12   9  13      549.09      558.60      9.93 o
 -11   9  13      480.89      486.27     12.78 o
 -10   9  13        6.57        9.19      2.30 o
  -9   9  13       41.56       42.29      2.50 o
  -8   9  13     1007.02      977.42     15.93 o
  -7   9  13     1088.82     1066.00     16.25 o
  -6   9  13       53.16       59.38      2.61 o
  -5   9  13       32.33       35.21      1.97 o
  -4   9  13     1161.27     1201.64     14.65 o
  -3   9  13     1369.68     1354.61     16.14 o
  -2   9  13       82.50       91.24      3.92 o
  -1   9  13       25.16       30.22      2.09 o
   0   9  13      878.03      900.36     11.63 o
   1   9  13     1000.23      999.46     13.55 o
   2   9  13       44.59       45.63      2.55 o
   3   9  13       23.32       25.98      2.27 o
   4   9  13      445.05      426.30     10.10 o
   5   9  13      428.07      405.89      9.81 o
   6   9  13        4.27        7.90      3.62 o
   7   9  13       23.85       15.00      2.49 o
   8   9  13      156.15      147.68      6.06 o
   9   9  13       99.80       84.74      8.35 o
  10   9  13        2.76        4.20      3.22 o
  11   9  13       20.13       21.83      3.36 o
 -13  10  13       15.35       15.09      2.47 o
 -12  10  13      218.03      203.78      7.48 o
 -11  10  13       50.99       42.62      4.59 o
 -10  10  13      393.42      403.31      9.52 o
  -9  10  13      151.45      146.54      4.13 o
  -8  10  13      260.70      248.70      6.47 o
  -7  10  13       50.79       53.81      3.33 o
  -6  10  13      661.06      649.04     11.23 o
  -5  10  13      463.55      457.93     10.49 o
  -4  10  13      153.33      158.41      4.90 o
  -3  10  13        8.12        7.44      1.96 o
  -2  10  13      775.00      781.82     11.48 o
  -1  10  13      725.46      715.07     10.71 o
   0  10  13       18.99       27.60      2.90 o
   1  10  13       15.36       17.39      1.87 o
   2  10  13      642.91      655.53     14.79 o
   3  10  13      650.34      625.90     14.86 o
   4  10  13       17.56       23.21      2.95 o
   5  10  13       89.83       94.49      4.40 o
   6  10  13      374.93      371.13      9.76 o
   7  10  13      337.41      322.55     11.29 o
   8  10  13       91.94       88.27      4.91 o
   9  10  13      125.43      125.16      7.36 o
 -11  11  13       35.69       39.53      3.00 o
 -10  11  13       18.99       18.06      3.50 o
  -9  11  13       20.13       20.01      2.13 o
  -8  11  13       15.38       14.10      2.23 o
  -7  11  13       61.67       58.14      3.74 o
  -6  11  13       37.50       34.33      2.40 o
  -5  11  13       62.68       57.27      3.80 o
  -4  11  13        1.60        6.32      1.82 o
  -3  11  13      142.04      142.36      4.67 o
  -2  11  13       44.64       46.98      2.86 o
  -1  11  13       67.66       70.18      3.33 o
   0  11  13        1.67        6.96      1.67 o
   1  11  13      270.96      270.01      6.54 o
   2  11  13       34.91       31.81      4.32 o
   3  11  13       20.31       25.15      2.99 o
   4  11  13        5.02        8.88      3.41 o
   5  11  13      347.64      351.61     15.56 o
   6  11  13       21.25       18.60      2.78 o
   7  11  13        1.32        2.75      3.40 o
  -9  12  13      260.26      258.14     14.65 o
  -8  12  13        1.01        3.32      3.01 o
  -7  12  13       99.24       95.01      5.06 o
  -6  12  13       91.31       98.60      8.10 o
  -5  12  13      456.19      466.88     13.75 o
  -4  12  13        0.55        1.18      1.84 o
  -3  12  13       64.39       61.65      3.45 o
  -2  12  13      143.75      138.01      4.79 o
  -1  12  13      577.86      563.74     14.04 o
   0  12  13        5.96        9.33      1.74 o
   1  12  13       15.41       14.35      1.92 o
   2  12  13       97.76       97.21      4.78 o
   3  12  13      507.06      519.58     12.55 o
   4  12  13       17.19       14.14      2.68 o
  -2  13  13      124.47      112.15      8.00 o
 -18   0  14       27.27       29.36      3.76 o
 -16   0  14     2122.14     2005.15     62.74 o
 -14   0  14        2.34        1.36      1.95 o
 -12   0  14     2952.32     2998.75     42.54 o
 -10   0  14      331.86      304.96      7.21 o
  -8   0  14     2536.95     2507.91     31.52 o
  -6   0  14     1896.54     1849.72     19.96 o
  -4   0  14     1172.60     1180.25     19.93 o
  -2   0  14     4457.85     4335.98     60.63 o
   0   0  14      169.84      155.47      4.18 o
   2   0  14     5478.07     5517.57     67.65 o
   4   0  14        9.37       11.96      2.99 o
   6   0  14     4025.86     3944.99     46.13 o
   8   0  14       79.15       78.82      4.73 o
  10   0  14     1830.81     1825.27     31.22 o
  12   0  14       59.91       61.22      9.31 o
  14   0  14      471.44      500.92     26.49 o
 -19   1  14      117.60      115.55      5.94 o
 -18   1  14        0.51        1.14      1.63 o
 -17   1  14      155.71      143.43      6.01 o
 -16   1  14        2.28        1.22      1.51 o
 -15   1  14      370.31      365.53     11.12 o
 -14   1  14        0.83       -0.37      4.06 o
 -13   1  14      162.71      150.90      4.23 o
 -12   1  14       24.75       29.39      2.03 o
 -11   1  14      729.42      712.15     10.82 o
 -10   1  14        0.03       -0.18      2.92 o
  -9   1  14      100.30       94.25      3.01 o
  -8   1  14      191.40      197.40      3.69 o
  -7   1  14      988.74      992.19     10.92 o
  -6   1  14       46.41       47.80      1.93 o
  -5   1  14       30.26       26.70      1.11 o
  -4   1  14      441.72      445.90      5.66 o
  -3   1  14      916.00      922.23     10.82 o
  -2   1  14      315.67      323.77      4.17 o
  -1   1  14        1.34       -0.92      2.27 o
   0   1  14      474.44      493.89      6.78 o
   1   1  14      591.79      580.49      6.84 o
   2   1  14      754.09      770.03      9.25 o
   3   1  14        0.18        0.65      0.80 o
   4   1  14      225.74      217.28      3.78 o
   5   1  14      311.91      296.82      6.26 o
   6   1  14      921.92      930.28     11.76 o
   7   1  14        0.02       -1.18      3.44 o
   8   1  14       33.43       30.75      1.95 o
   9   1  14      156.26      153.47      3.81 o
  10   1  14      631.52      645.67     10.90 o
  11   1  14        0.08        0.91      1.41 o
  12   1  14        1.65       -2.46      3.53 o
  13   1  14       82.44       84.77      5.38 o
  14   1  14      253.49      273.93      9.72 o
  15   1  14        0.02       -2.18      4.73 o
 -19   2  14      258.23      259.61     12.14 o
 -18   2  14      193.81      190.58      8.00 o
 -17   2  14      235.68      227.11     10.44 o
 -16   2  14      357.06      327.95     11.68 o
 -15   2  14      598.17      588.35     10.73 o
 -14   2  14      227.88      215.20      5.91 o
 -13   2  14      809.17      801.28     12.53 o
 -12   2  14      360.73      361.25      7.47 o
 -11   2  14      797.63      771.92     11.80 o
 -10   2  14      125.36      130.36      3.67 o
  -9   2  14     1880.06     1887.39     20.00 o
  -8   2  14      129.03      123.24      3.40 o
  -7   2  14      518.83      507.90      7.28 o
  -6   2  14        3.71        9.08      1.48 o
  -5   2  14     2964.22     2984.10     29.42 o
  -4   2  14        9.40       17.51      1.47 o
  -3   2  14       81.50       83.09      2.74 o
  -2   2  14       85.50       71.44      2.12 o
  -1   2  14     3265.10     3305.25     29.63 o
   0   2  14      325.79      354.41      4.89 o
   1   2  14       26.86       30.48      1.44 o
   2   2  14      312.55      290.78      4.43 o
   3   2  14     2559.74     2581.08     28.02 o
   4   2  14      735.08      765.63      8.92 o
   5   2  14      153.49      155.60      3.62 o
   6   2  14      377.81      367.22      5.90 o
   7   2  14     1422.20     1392.16     16.28 o
   8   2  14      764.17      763.81     11.54 o
   9   2  14      139.51      138.69      3.83 o
  10   2  14      237.50      239.76      4.98 o
  11   2  14      607.97      592.21      9.32 o
  12   2  14      475.72      473.31      9.24 o
  13   2  14       56.73       52.22      4.12 o
  14   2  14       87.38       80.94     10.61 o
 -19   3  14       42.34       42.65      6.20 o
 -18   3  14       28.10       22.52      2.63 o
 -17   3  14       35.58       34.01      3.07 o
 -16   3  14       10.72        9.04      1.87 o
 -15   3  14       69.53       61.38      4.20 o
 -14   3  14       33.92       32.71      3.16 o
 -13   3  14        0.97        2.96      1.59 o
 -12   3  14       83.57       75.81      4.99 o
 -11   3  14      178.34      173.85      4.57 o
 -10   3  14       12.74       11.52      1.40 o
  -9   3  14       20.70       22.55      2.11 o
  -8   3  14      245.70      221.06      4.50 o
  -7   3  14      491.17      514.27      7.48 o
  -6   3  14        2.36       -0.07      3.26 o
  -5   3  14       32.96       33.37      1.86 o
  -4   3  14      371.47      353.82      7.23 o
  -3   3  14      966.09     1042.46     12.85 o
  -2   3  14       66.57       61.63      2.43 o
  -1   3  14        0.00        0.93      0.79 o
   0   3  14      323.60      315.97      5.06 o
   1   3  14     1141.84     1199.11     11.94 o
   2   3  14      168.46      163.44      3.89 o
   3   3  14      113.01      118.08      2.85 o
   4   3  14      140.66      138.41      2.81 o
   5   3  14      818.71      842.99     10.53 o
   6   3  14      183.53      175.19      4.44 o
   7   3  14      355.45      356.77      5.83 o
   8   3  14       21.01       22.16      1.84 o
   9   3  14      329.78      337.52      6.44 o
  10   3  14      112.98      116.03      3.50 o
  11   3  14      410.87      405.51      7.45 o
  12   3  14        0.26        3.54      1.65 o
  13   3  14       58.09       56.41      3.36 o
  14   3  14       41.80       42.41      3.51 o
 -18   4  14      554.73      557.94     12.65 o
 -17   4  14      105.79      100.70      4.96 o
 -16   4  14      136.86      141.18      5.71 o
 -15   4  14      124.15      120.04      4.61 o
 -14   4  14     1638.05     1638.51     22.16 o
 -13   4  14      477.46      471.80      9.65 o
 -12   4  14      494.73      498.75      9.32 o
 -11   4  14      221.75      228.56      6.11 o
 -10   4  14     3174.24     3221.92     32.78 o
  -9   4  14     1142.33     1172.62     13.93 o
  -8   4  14     1120.05     1138.47     13.53 o
  -7   4  14      239.38      242.77      4.86 o
  -6   4  14     4078.66     4098.64     39.10 o
  -5   4  14     1656.66     1716.07     18.47 o
  -4   4  14     1619.25     1667.43     18.81 o
  -3   4  14      179.07      187.99      4.48 o
  -2   4  14     3571.89     3674.25     42.84 o
  -1   4  14     1446.22     1486.02     20.28 o
   0   4  14     1457.57     1514.61     16.41 o
   1   4  14      109.96      115.51      3.33 o
   2   4  14     2236.85     2292.63     23.01 o
   3   4  14      740.22      754.35      9.68 o
   4   4  14      764.96      794.32      9.20 o
   5   4  14       71.67       72.66      2.33 o
   6   4  14     1049.70     1069.12     12.75 o
   7   4  14      232.23      230.38      4.74 o
   8   4  14      193.70      197.27      4.78 o
   9   4  14       58.57       56.72      2.79 o
  10   4  14      396.56      374.94      7.10 o
  11   4  14       42.93       31.73      3.15 o
  12   4  14       10.65        7.22      1.81 o
  13   4  14       43.23       37.90      3.83 o
  14   4  14      136.23      122.48      5.02 o
 -18   5  14        3.42        0.91      2.26 o
 -17   5  14       18.08       14.02      3.89 o
 -16   5  14      229.04      230.63      7.46 o
 -15   5  14      181.05      182.91      6.45 o
 -14   5  14        1.86        5.45      1.96 o
 -13   5  14       31.10       28.76      2.38 o
 -12   5  14      314.85      324.99      7.79 o
 -11   5  14      321.47      329.93      7.78 o
 -10   5  14       20.46       19.85      2.00 o
  -9   5  14       42.56       39.87      2.21 o
  -8   5  14      275.50      277.44      5.56 o
  -7   5  14      403.49      418.19      6.49 o
  -6   5  14       21.24       18.27      1.53 o
  -5   5  14       48.46       53.71      2.31 o
  -4   5  14      169.38      175.06      4.28 o
  -3   5  14      388.13      409.90      6.96 o
  -2   5  14        1.53        1.37      1.75 o
  -1   5  14       47.65       46.94      2.62 o
   0   5  14      121.03      128.34      3.55 o
   1   5  14      328.39      338.44      9.41 o
   2   5  14       14.48        6.90      1.52 o
   3   5  14       41.57       41.68      1.98 o
   4   5  14      142.95      146.24      6.26 o
   5   5  14      238.97      249.28      5.23 o
   6   5  14       53.14       45.61      2.40 o
   7   5  14       31.03       21.52      3.21 o
   8   5  14      194.97      195.96      6.36 o
   9   5  14      151.78      155.75      4.80 o
  10   5  14       47.87       35.86      2.74 o
  11   5  14       19.33       17.60      3.04 o
  12   5  14      215.58      210.71      8.36 o
  13   5  14       83.54       84.12      4.24 o
 -17   6  14      119.84      116.01      5.53 o
 -16   6  14        3.30        2.56      1.88 o
 -15   6  14      249.77      243.41      7.62 o
 -14   6  14      311.17      303.10      8.35 o
 -13   6  14      311.31      319.44      8.41 o
 -12   6  14       46.00       37.91      4.12 o
 -11   6  14      167.47      162.09      4.51 o
 -10   6  14      724.78      716.38     10.18 o
  -9   6  14      580.38      583.44      8.76 o
  -8   6  14      195.38      187.58      4.41 o
  -7   6  14        7.19        4.13      1.22 o
  -6   6  14     1022.81     1027.75     12.65 o
  -5   6  14      761.88      760.41     11.67 o
  -4   6  14      411.82      409.84      7.65 o
  -3   6  14      133.86      139.76      5.17 o
  -2   6  14      896.37      897.06     12.00 o
  -1   6  14      682.36      700.48     13.23 o
   0   6  14      461.66      469.65      9.06 o
   1   6  14      516.05      529.83      8.76 o
   2   6  14      468.15      488.37      7.83 o
   3   6  14      394.70      401.77      6.68 o
   4   6  14      281.10      271.87      5.74 o
   5   6  14      658.00      655.17      9.70 o
   6   6  14      154.86      157.35      4.24 o
   7   6  14      127.92      126.54      4.88 o
   8   6  14       83.48       78.13      4.25 o
   9   6  14      436.57      423.15      9.11 o
  10   6  14       37.91       28.60      3.52 o
  11   6  14       13.16        7.16      1.78 o
  12   6  14        6.32        4.05      1.74 o
  13   6  14      169.75      167.27      6.78 o
 -16   7  14       74.72       65.87      4.93 o
 -15   7  14       74.73       69.12      5.17 o
 -14   7  14       95.57       80.44      5.26 o
 -13   7  14        1.89        2.60      1.80 o
 -12   7  14      198.56      195.03      5.66 o
 -11   7  14       52.44       48.98      3.27 o
 -10   7  14      261.00      259.75      5.99 o
  -9   7  14       45.92       43.95      2.36 o
  -8   7  14      454.77      462.55      7.55 o
  -7   7  14        0.50        3.10      1.60 o
  -6   7  14      606.19      623.32     10.03 o
  -5   7  14       89.07       92.60      3.64 o
  -4   7  14      753.38      782.95     18.79 o
  -3   7  14       65.36       64.91      3.21 o
  -2   7  14     1043.20     1096.73     18.92 o
  -1   7  14       54.79       65.86      3.14 o
   0   7  14      803.49      848.78     12.38 o
   1   7  14      184.78      198.50      5.20 o
   2   7  14     1262.58     1290.78     14.50 o
   3   7  14        5.13        7.31      1.64 o
   4   7  14      518.68      521.82      8.51 o
   5   7  14      176.79      185.11      5.61 o
   6   7  14     1077.40     1113.36     16.72 o
   7   7  14        3.79       10.26      2.68 o
   8   7  14      184.28      182.24      6.37 o
   9   7  14       68.95       74.12      4.09 o
  10   7  14      640.10      610.10     12.26 o
  11   7  14        9.39        7.90      2.05 o
  12   7  14       23.68       26.41      2.68 o
 -15   8  14      670.99      646.09     16.83 o
 -14   8  14       98.07      101.14      5.81 o
 -13   8  14        0.05        1.70      1.74 o
 -12   8  14      275.29      272.32      7.74 o
 -11   8  14      512.66      506.36      9.05 o
 -10   8  14      343.89      354.46      7.80 o
  -9   8  14       11.31        7.85      1.79 o
  -8   8  14      337.62      327.78      7.32 o
  -7   8  14       74.52       74.83      3.24 o
  -6   8  14      757.34      765.74     12.65 o
  -5   8  14       45.14       41.47      2.68 o
  -4   8  14      241.48      253.19      5.70 o
  -3   8  14      134.93      145.86      4.27 o
  -2   8  14     1085.23     1113.59     14.47 o
  -1   8  14       75.59       70.76      2.72 o
   0   8  14       84.14       82.18      3.29 o
   1   8  14      821.97      859.25     11.94 o
   2   8  14     1045.38     1060.33     17.75 o
   3   8  14       81.03       73.19      3.37 o
   4   8  14        5.85        8.29      2.32 o
   5   8  14     1220.62     1246.76     17.34 o
   6   8  14      691.53      707.47     12.48 o
   7   8  14       76.14       74.09      4.29 o
   8   8  14        3.64       16.98      3.26 o
   9   8  14      908.70      921.97     24.27 o
  10   8  14      325.18      306.58      8.25 o
  11   8  14       68.88       62.75      3.84 o
 -14   9  14       22.10       21.99      3.11 o
 -13   9  14      114.72      109.48      4.47 o
 -12   9  14       19.21       16.06      2.01 o
 -11   9  14        4.55        6.99      1.57 o
 -10   9  14       33.69       35.07      2.62 o
  -9   9  14       83.00       77.79      3.35 o
  -8   9  14      105.90      103.86      4.11 o
  -7   9  14        0.10        0.33      1.60 o
  -6   9  14       12.11       11.01      1.62 o
  -5   9  14       49.85       50.20      2.64 o
  -4   9  14      226.60      221.45      5.33 o
  -3   9  14       17.76       15.64      1.76 o
  -2   9  14        4.75        1.52      1.28 o
  -1   9  14       35.10       29.92      1.94 o
   0   9  14      252.58      235.54      5.93 o
   1   9  14       62.90       55.45      3.76 o
   2   9  14       73.44       63.80      4.96 o
   3   9  14       36.96       29.05      3.31 o
   4   9  14      159.65      161.43      6.79 o
   5   9  14       76.93       67.65      3.72 o
   6   9  14      155.27      155.46      7.91 o
   7   9  14       41.09       37.56      3.65 o
   8   9  14       54.81       50.41      4.08 o
   9   9  14       43.91       36.82      3.34 o
 -12  10  14      167.07      161.64      6.51 o
 -11  10  14       18.38       18.82      2.70 o
 -10  10  14      347.54      352.73      7.23 o
  -9  10  14      636.65      636.80     15.87 o
  -8  10  14       66.86       67.57      3.15 o
  -7  10  14        2.52        3.35      1.36 o
  -6  10  14      272.42      261.61     11.27 o
  -5  10  14      659.46      654.41     14.99 o
  -4  10  14        1.12        1.91      1.44 o
  -3  10  14       11.56        7.34      1.61 o
  -2  10  14      105.14       99.52      4.27 o
  -1  10  14      519.62      518.85      8.87 o
   0  10  14       22.23       20.28      2.17 o
   1  10  14       80.65       80.53      4.15 o
   2  10  14       10.79        5.88      2.43 o
   3  10  14      318.18      328.46     12.66 o
   4  10  14       42.94       45.31      4.89 o
   5  10  14      164.71      170.40      8.42 o
   6  10  14        0.65        5.58      2.54 o
   7  10  14      156.63      149.71      6.90 o
   8  10  14       24.63       25.52      2.99 o
 -10  11  14       40.46       47.54      3.42 o
  -9  11  14       10.83        7.20      2.23 o
  -8  11  14        0.06       -2.48      3.48 o
  -7  11  14        0.03       -1.64      3.40 o
  -6  11  14       20.32       14.88      1.96 o
  -5  11  14       11.59        4.53      2.20 o
  -4  11  14        0.04       -1.40      3.53 o
  -3  11  14        1.26       -0.24      4.90 o
  -2  11  14        0.52        2.89      1.79 o
  -1  11  14        4.50        3.65      1.38 o
   0  11  14        3.63        2.66      1.65 o
   1  11  14        1.97        1.42      1.83 o
   2  11  14       42.77       41.22      3.13 o
   3  11  14        0.03       -2.02      4.08 o
   4  11  14       36.00       39.16      3.45 o
   5  11  14        0.33        0.73      2.05 o
   6  11  14       97.14       89.03      9.22 o
  -7  12  14        0.07        2.58      2.20 o
  -6  12  14      258.22      262.80      8.68 o
  -5  12  14      385.57      390.65     12.74 o
  -4  12  14      240.72      230.20      7.99 o
  -3  12  14        0.01        5.15      1.83 o
  -2  12  14      187.44      184.46      6.62 o
  -1  12  14      321.54      303.77      8.37 o
   0  12  14      218.23      194.44      8.20 o
   1  12  14        0.12        1.86      2.52 o
   2  12  14       77.60       86.08      4.97 o
 -19   0  15      389.72      381.01     29.02 o
 -17   0  15      740.02      724.47     60.45 o
 -15   0  15      433.04      426.91     17.77 o
 -13   0  15     1394.32     1395.54     24.42 o
 -11   0  15      209.71      202.71      7.31 o
  -9   0  15     1738.85     1744.15     26.68 o
  -7   0  15        6.71        9.26      1.78 o
  -5   0  15     1432.31     1466.11     23.59 o
  -3   0  15       58.01       51.03      2.50 o
  -1   0  15      734.44      740.61     14.29 o
   1   0  15      117.79      108.99      3.70 o
   3   0  15      259.66      244.60      7.39 o
   5   0  15       54.76       50.77      3.71 o
   7   0  15      126.60      115.78      4.71 o
   9   0  15        1.09       -0.07      4.24 o
  11   0  15      116.74      109.14      5.82 o
  13   0  15       12.39       24.93      6.89 o
 -19   1  15      143.93      127.25      6.90 o
 -18   1  15        1.36        1.98      2.00 o
 -17   1  15        5.34        3.60      2.09 o
 -16   1  15        0.00       -4.11      4.44 o
 -15   1  15      690.10      679.52     18.72 o
 -14   1  15        1.23        2.15      2.15 o
 -13   1  15       26.24       22.91      2.78 o
 -12   1  15        9.34        7.94      1.92 o
 -11   1  15     2048.84     2071.56     24.96 o
 -10   1  15        6.96       10.69      1.69 o
  -9   1  15       50.55       56.35      3.14 o
  -8   1  15       44.92       46.11      3.25 o
  -7   1  15     3820.37     3924.97     44.16 o
  -6   1  15       34.25       34.91      1.97 o
  -5   1  15       43.86       44.79      2.56 o
  -4   1  15       66.53       72.88      2.78 o
  -3   1  15     4365.18     4518.01     42.89 o
  -2   1  15       80.61       83.99      2.33 o
  -1   1  15       12.56       10.66      1.34 o
   0   1  15       28.82       29.58      1.55 o
   1   1  15     2973.00     3086.76     33.83 o
   2   1  15      109.88      109.70      3.66 o
   3   1  15        0.16       -1.19      3.20 o
   4   1  15        0.05        0.95      1.25 o
   5   1  15     1096.93     1125.23     13.83 o
   6   1  15       98.63       96.30      2.86 o
   7   1  15        1.51        0.23      1.55 o
   8   1  15       19.98       19.48      1.67 o
   9   1  15      149.56      142.80      4.70 o
  10   1  15       65.37       61.77      3.63 o
  11   1  15        1.36        0.12      1.52 o
  12   1  15       39.51       38.99      5.92 o
  13   1  15        0.79       -2.15      4.11 o
  14   1  15       35.87       29.49      3.72 o
 -18   2  15       97.35       92.07      6.21 o
 -17   2  15      249.63      240.27      7.58 o
 -16   2  15        0.41       -0.96      4.01 o
 -15   2  15      156.90      150.89      5.68 o
 -14   2  15      250.46      252.13      6.55 o
 -13   2  15      768.39      774.97     12.47 o
 -12   2  15       45.48       41.02      3.10 o
 -11   2  15      121.79      119.64      4.15 o
 -10   2  15      371.14      346.94      8.09 o
  -9   2  15     1601.20     1645.61     18.96 o
  -8   2  15      163.34      157.91      3.71 o
  -7   2  15       27.48       24.92      1.89 o
  -6   2  15      351.67      352.03      7.61 o
  -5   2  15     2322.46     2404.46     26.00 o
  -4   2  15      166.99      166.51      3.80 o
  -3   2  15        5.47        4.35      1.08 o
  -2   2  15      222.65      215.70      3.96 o
  -1   2  15     2330.48     2425.06     26.98 o
   0   2  15       33.09       26.76      1.38 o
   1   2  15       59.33       60.71      2.01 o
   2   2  15       90.98       83.84      2.44 o
   3   2  15     1584.71     1619.29     16.37 o
   4   2  15       11.28       13.39      1.17 o
   5   2  15       72.96       76.88      2.56 o
   6   2  15       39.13       37.33      1.82 o
   7   2  15      708.38      700.86     11.18 o
   8   2  15       73.04       72.84      2.64 o
   9   2  15       33.74       29.73      3.12 o
  10   2  15       26.51       24.44      2.08 o
  11   2  15      186.63      194.50      5.13 o
  12   2  15       73.66       75.22      3.51 o
  13   2  15        4.61        6.45      2.26 o
  14   2  15       18.47       18.26      4.15 o
 -18   3  15       22.60       24.81      3.28 o
 -17   3  15      127.07      120.28      6.16 o
 -16   3  15      290.07      276.78      7.28 o
 -15   3  15       11.77        9.63      2.01 o
 -14   3  15        0.04       -2.30      4.08 o
 -13   3  15      112.89      103.81      4.12 o
 -12   3  15      830.38      835.73     14.52 o
 -11   3  15        5.29        4.85      1.52 o
 -10   3  15      138.75      136.15      3.63 o
  -9   3  15       30.41       28.85      1.92 o
  -8   3  15     1495.85     1499.85     16.79 o
  -7   3  15        0.13        0.63      1.25 o
  -6   3  15      776.59      780.78     10.08 o
  -5   3  15        9.51        9.42      2.11 o
  -4   3  15     1619.53     1626.27     17.69 o
  -3   3  15        0.78        5.84      1.84 o
  -2   3  15     1690.37     1714.96     23.02 o
  -1   3  15      138.80      139.54      3.50 o
   0   3  15      998.56      999.85     10.76 o
   1   3  15        0.44        6.07      1.16 o
   2   3  15     2003.97     2028.94     25.95 o
   3   3  15      279.36      285.46      4.45 o
   4   3  15      300.75      300.68      5.82 o
   5   3  15        5.13        9.38      1.60 o
   6   3  15     1466.97     1478.21     18.68 o
   7   3  15      274.30      281.06      5.02 o
   8   3  15       22.32       20.53      1.86 o
   9   3  15        7.45        8.33      1.74 o
  10   3  15      732.97      702.88     11.87 o
  11   3  15      164.11      162.07      5.16 o
  12   3  15        3.22        7.43      4.21 o
  13   3  15        3.16        5.90      3.79 o
 -18   4  15      219.25      238.86     10.40 o
 -17   4  15        6.59        5.90      2.00 o
 -16   4  15       16.06       14.34      2.55 o
 -15   4  15       37.45       31.38      2.77 o
 -14   4  15      511.64      518.84     10.18 o
 -13   4  15        0.13        1.45      1.52 o
 -12   4  15      144.41      134.26      4.62 o
 -11   4  15       68.85       65.51      2.99 o
 -10   4  15      817.92      829.63     11.03 o
  -9   4  15        1.32        1.11      1.29 o
  -8   4  15      333.75      341.95      6.07 o
  -7   4  15       38.72       38.30      2.06 o
  -6   4  15      940.15      952.08     11.91 o
  -5   4  15        5.77        2.82      1.22 o
  -4   4  15      338.22      346.13      5.96 o
  -3   4  15        3.79        4.98      1.58 o
  -2   4  15      851.12      862.50     13.25 o
  -1   4  15       92.64       76.57      2.91 o
   0   4  15      149.27      149.65      3.31 o
   1   4  15      181.92      189.19      4.20 o
   2   4  15      678.73      696.51      8.93 o
   3   4  15      261.52      258.42      4.65 o
   4   4  15       14.69       15.37      1.48 o
   5   4  15      517.02      516.67      7.35 o
   6   4  15      489.15      502.75      7.83 o
   7   4  15      309.53      298.00      6.00 o
   8   4  15        4.59        1.23      1.31 o
   9   4  15      656.49      645.13     10.95 o
  10   4  15      314.15      301.06      6.95 o
  11   4  15      198.65      193.31      5.99 o
  12   4  15       13.36       11.12      2.61 o
  13   4  15      484.24      436.32      9.86 o
 -17   5  15      123.11      108.11      8.10 o
 -16   5  15        0.28       -2.66      6.95 o
 -15   5  15        0.56        0.16      2.62 o
 -14   5  15      143.04      147.36      5.77 o
 -13   5  15      172.54      164.34      5.34 o
 -12   5  15       15.84       11.54      1.56 o
 -11   5  15       82.65       81.45      3.71 o
 -10   5  15      216.04      222.53      4.96 o
  -9   5  15      122.90      121.98      3.56 o
  -8   5  15      103.09      107.51      3.30 o
  -7   5  15      393.76      402.21      6.46 o
  -6   5  15      195.91      196.40      4.99 o
  -5   5  15       14.59       17.50      2.46 o
  -4   5  15      315.63      325.14      6.60 o
  -3   5  15      755.69      764.99     11.12 o
  -2   5  15       83.88       87.34      3.12 o
  -1   5  15       41.49       42.92      2.36 o
   0   5  15      549.76      568.91     12.67 o
   1   5  15      770.43      783.75     11.19 o
   2   5  15        5.65        8.09      1.52 o
   3   5  15      220.78      212.50      5.74 o
   4   5  15      609.98      612.06      9.31 o
   5   5  15      429.93      438.45      7.19 o
   6   5  15        8.54        8.70      1.49 o
   7   5  15      327.03      317.52      6.36 o
   8   5  15      452.27      441.00      7.88 o
   9   5  15      133.54      128.48      4.46 o
  10   5  15       27.73       28.54      2.50 o
  11   5  15      252.45      244.44      6.91 o
  12   5  15      228.73      215.09      6.73 o
 -16   6  15        3.40        2.15      2.36 o
 -15   6  15       12.80       12.19      2.15 o
 -14   6  15       73.33       59.80      3.86 o
 -13   6  15      585.59      573.36     10.89 o
 -12   6  15        1.51        2.07      1.38 o
 -11   6  15        5.07        1.37      1.41 o
 -10   6  15       27.00       25.22      1.91 o
  -9   6  15     1289.74     1279.65     15.79 o
  -8   6  15       28.42       26.50      2.58 o
  -7   6  15        2.16        2.16      1.40 o
  -6   6  15        0.48        1.73      1.36 o
  -5   6  15     1667.03     1668.04     18.68 o
  -4   6  15       77.44       79.50      3.10 o
  -3   6  15       10.85        6.79      1.76 o
  -2   6  15       37.81       39.89      2.24 o
  -1   6  15     1341.06     1307.74     17.20 o
   0   6  15      110.73      109.11      4.34 o
   1   6  15       62.52       61.52      3.50 o
   2   6  15       67.07       74.44      2.91 o
   3   6  15      690.56      670.63     10.93 o
   4   6  15      110.55       95.48      3.37 o
   5   6  15      163.48      163.43      6.91 o
   6   6  15       39.48       36.54      2.15 o
   7   6  15      231.75      219.22      5.74 o
   8   6  15       89.68       76.61      3.52 o
   9   6  15      224.54      222.04      7.72 o
  10   6  15        6.29        3.70      1.71 o
  11   6  15       58.28       55.46      3.49 o
  12   6  15       63.14       56.31      3.98 o
 -15   7  15      101.59       95.47      5.29 o
 -14   7  15      266.01      254.87      7.92 o
 -13   7  15       55.94       53.76      3.80 o
 -12   7  15      503.30      481.58      9.86 o
 -11   7  15      214.17      226.12      6.32 o
 -10   7  15      712.12      716.28     13.52 o
  -9   7  15       16.92       22.81      2.07 o
  -8   7  15     1142.50     1134.01     14.31 o
  -7   7  15      357.68      371.61      6.69 o
  -6   7  15     1276.11     1285.78     15.50 o
  -5   7  15        9.06       16.51      2.67 o
  -4   7  15     1472.84     1462.40     19.97 o
  -3   7  15      445.64      468.41     11.73 o
  -2   7  15     1486.26     1490.27     19.77 o
  -1   7  15      129.28      139.71      4.57 o
   0   7  15     1122.15     1123.48     16.37 o
   1   7  15      408.71      431.81      7.15 o
   2   7  15     1077.64     1103.33     15.33 o
   3   7  15      280.99      277.04      6.90 o
   4   7  15      479.58      486.68      8.35 o
   5   7  15      269.27      255.46      7.43 o
   6   7  15      456.51      455.46      8.93 o
   7   7  15      284.82      300.33     10.53 o
   8   7  15       96.75       97.49      4.38 o
   9   7  15      132.01      131.84      5.13 o
  10   7  15       98.97       89.36      4.33 o
  11   7  15      165.59      148.05      8.19 o
 -14   8  15       46.59       37.59      2.90 o
 -13   8  15      280.31      290.53      8.42 o
 -12   8  15       56.25       60.12      3.36 o
 -11   8  15        2.15        2.00      1.49 o
 -10   8  15        0.08        1.90      2.18 o
  -9   8  15      343.38      348.03      7.83 o
  -8   8  15       30.01       29.04      2.59 o
  -7   8  15        0.13       -1.74      3.86 o
  -6   8  15      114.90      105.48      4.66 o
  -5   8  15      326.03      332.98      7.32 o
  -4   8  15       25.21       23.69      2.28 o
  -3   8  15       11.69       11.02      1.76 o
  -2   8  15      377.81      372.77      8.59 o
  -1   8  15      243.23      243.21      5.60 o
   0   8  15       42.34       40.45      2.40 o
   1   8  15       45.77       43.79      2.49 o
   2   8  15      460.70      466.49      9.69 o
   3   8  15      144.87      142.30      5.95 o
   4   8  15       65.27       64.67      3.65 o
   5   8  15       81.00       80.02      3.67 o
   6   8  15      274.14      284.41      8.24 o
   7   8  15       67.63       70.85      4.22 o
   8   8  15       60.94       64.86      4.66 o
   9   8  15       87.14       82.04      4.68 o
 -13   9  15       46.74       45.36      3.13 o
 -12   9  15      118.38      113.35      4.29 o
 -11   9  15      130.31      128.80      5.13 o
 -10   9  15      145.59      145.79      4.73 o
  -9   9  15       67.75       70.81      3.55 o
  -8   9  15      344.31      333.36      9.62 o
  -7   9  15      232.30      224.03      6.30 o
  -6   9  15      242.94      245.14      5.53 o
  -5   9  15       62.57       64.35      3.08 o
  -4   9  15      526.50      519.72     11.95 o
  -3   9  15      226.28      226.57      5.55 o
  -2   9  15      300.09      297.16      8.24 o
  -1   9  15       33.21       32.39      2.28 o
   0   9  15      474.89      465.74      8.96 o
   1   9  15      106.43       97.95      3.91 o
   2   9  15      247.25      251.15      7.58 o
   3   9  15        7.40        8.97      2.02 o
   4   9  15      260.59      239.85     11.79 o
   5   9  15       11.37       13.84      2.50 o
   6   9  15      120.38      111.41      5.39 o
   7   9  15        0.02        2.01      2.00 o
   8   9  15       81.85       79.73      6.59 o
 -11  10  15       43.07       43.39      3.19 o
 -10  10  15      399.25      376.32      9.30 o
  -9  10  15       38.87       39.27      2.91 o
  -8  10  15        0.51        0.37      1.43 o
  -7  10  15       18.12       20.66      1.99 o
  -6  10  15      315.56      305.05      7.21 o
  -5  10  15        4.25        5.41      1.87 o
  -4  10  15       65.92       66.41      3.36 o
  -3  10  15       10.93       10.41      2.64 o
  -2  10  15      173.99      162.31      6.58 o
  -1  10  15       13.17       11.63      1.76 o
   0  10  15      283.62      283.61      8.88 o
   1  10  15       26.02       27.09      2.79 o
   2  10  15       69.35       57.74      3.55 o
   3  10  15       56.99       65.83      4.68 o
   4  10  15      479.18      428.25     17.31 o
   5  10  15       71.40       73.12      4.65 o
   6  10  15       24.93       19.97      2.80 o
  -8  11  15        4.93        2.83      1.77 o
  -7  11  15      333.82      324.90      8.66 o
  -6  11  15        2.49        1.10      1.54 o
  -5  11  15       60.97       53.29      3.47 o
  -4  11  15        2.40        7.00      2.37 o
  -3  11  15      420.18      425.53     12.40 o
  -2  11  15        0.69        2.10      2.97 o
  -1  11  15        0.36       -1.05      4.72 o
   0  11  15        0.08        0.12      2.08 o
   1  11  15      309.60      299.92     10.44 o
   2  11  15        4.42        8.62      2.57 o
   3  11  15       65.14       51.51      3.92 o
   4  11  15        1.39        0.78      2.38 o
 -18   0  16      116.74      112.12     17.20 o
 -16   0  16       40.23       31.76      5.06 o
 -14   0  16      388.31      410.57     15.21 o
 -12   0  16      167.32      177.15      9.54 o
 -10   0  16      819.13      841.56     21.32 o
  -8   0  16      622.00      654.62     18.69 o
  -6   0  16      996.99     1023.63     18.01 o
  -4   0  16     1550.87     1666.19     22.57 o
  -2   0  16      576.71      616.19     14.34 o
   0   0  16     2322.28     2508.18     31.10 o
   2   0  16       55.48       59.21      3.17 o
   4   0  16     2187.29     2207.03     45.57 o
   6   0  16       80.88       90.67      5.01 o
   8   0  16     1302.01     1305.90     20.16 o
  10   0  16      338.78      349.73     10.53 o
  12   0  16      469.34      444.63     31.85 o
 -18   1  16      217.15      214.82      8.41 o
 -17   1  16      147.48      147.09      8.08 o
 -16   1  16      492.97      504.10     13.35 o
 -15   1  16      339.54      334.99     12.12 o
 -14   1  16      706.02      711.87     13.40 o
 -13   1  16      122.05      134.86      5.47 o
 -12   1  16     1115.33     1124.41     21.22 o
 -11   1  16      770.35      785.64     13.45 o
 -10   1  16     1480.41     1501.08     26.99 o
  -9   1  16       19.37       21.89      2.40 o
  -8   1  16     1666.89     1721.12     20.91 o
  -7   1  16     1190.72     1200.43     15.67 o
  -6   1  16     1962.68     2031.10     27.06 o
  -5   1  16       40.52       42.80      2.28 o
  -4   1  16     1731.74     1763.39     18.06 o
  -3   1  16     1333.40     1326.88     16.94 o
  -2   1  16     1584.20     1633.41     22.11 o
  -1   1  16      274.24      269.55      4.76 o
   0   1  16     1355.97     1411.95     15.81 o
   1   1  16     1119.94     1144.50     15.60 o
   2   1  16      689.06      717.77     13.01 o
   3   1  16      461.07      462.61      9.77 o
   4   1  16      884.45      890.06     11.62 o
   5   1  16      713.46      716.39     12.06 o
   6   1  16      107.01      113.72      4.40 o
   7   1  16      398.99      393.70      7.51 o
   8   1  16      532.27      517.91      8.16 o
   9   1  16      367.27      364.60      7.95 o
  10   1  16        0.94        5.14      1.58 o
  11   1  16      215.72      219.72      5.96 o
  12   1  16      301.90      297.20      8.00 o
  13   1  16      159.23      165.65      7.81 o
 -18   2  16       13.48       11.19      2.30 o
 -17   2  16       12.64        8.48      3.02 o
 -16   2  16       20.92       18.57      2.44 o
 -15   2  16        0.00       -1.49      3.77 o
 -14   2  16       31.37       29.33      2.79 o
 -13   2  16       33.17       24.16      3.20 o
 -12   2  16       35.58       41.21      4.12 o
 -11   2  16        2.58        2.35      1.53 o
 -10   2  16       42.02       37.67      2.86 o
  -9   2  16      104.45       98.09      5.29 o
  -8   2  16       42.69       37.39      2.46 o
  -7   2  16        1.17       -0.52      2.98 o
  -6   2  16       39.52       34.23      2.13 o
  -5   2  16      261.34      259.33      4.92 o
  -4   2  16       39.47       35.30      1.90 o
  -3   2  16       69.22       60.18      3.35 o
  -2   2  16       30.61       25.95      1.89 o
  -1   2  16      398.76      395.58      6.73 o
   0   2  16       30.36       29.38      1.57 o
   1   2  16      281.20      281.09      5.44 o
   2   2  16       25.18       18.48      1.91 o
   3   2  16      374.23      362.57      6.26 o
   4   2  16       23.38       20.85      2.18 o
   5   2  16      465.73      469.11      8.33 o
   6   2  16       26.03       28.98      2.07 o
   7   2  16      239.22      220.61      5.40 o
   8   2  16       21.04       17.31      1.77 o
   9   2  16      403.81      392.32      7.55 o
  10   2  16       26.26       23.03      2.24 o
  11   2  16      101.55       96.84      3.72 o
  12   2  16       18.13       21.23      3.85 o
 -17   3  16      554.96      570.55     14.21 o
 -16   3  16       10.44        5.68      1.81 o
 -15   3  16       79.25       77.48      5.93 o
 -14   3  16      722.67      684.04     18.01 o
 -13   3  16      657.19      660.62     13.99 o
 -12   3  16       20.89       20.51      2.16 o
 -11   3  16      187.79      185.08      5.92 o
 -10   3  16      970.76      984.15     14.13 o
  -9   3  16      382.26      402.35      8.05 o
  -8   3  16      301.50      299.68      6.68 o
  -7   3  16      442.71      462.58      7.63 o
  -6   3  16      927.54      943.28     11.79 o
  -5   3  16       44.87       45.57      2.16 o
  -4   3  16      928.67      926.87     11.62 o
  -3   3  16      814.55      855.60     10.86 o
  -2   3  16      598.26      593.38      9.50 o
  -1   3  16       44.32       49.55      3.12 o
   0   3  16     1395.02     1420.82     20.11 o
   1   3  16     1011.97     1039.75     15.03 o
   2   3  16      248.78      236.36      4.62 o
   3   3  16      195.04      191.45      4.88 o
   4   3  16     1230.05     1235.83     15.19 o
   5   3  16      801.06      795.90     12.34 o
   6   3  16       58.79       54.04      2.42 o
   7   3  16      187.38      184.39      7.20 o
   8   3  16      660.53      643.69     10.85 o
   9   3  16      384.23      371.68      8.17 o
  10   3  16        4.01        4.69      2.32 o
  11   3  16       86.97       86.66      4.12 o
  12   3  16      211.33      194.75      8.96 o
 -17   4  16        0.88       -2.46      5.78 o
 -16   4  16       84.11       73.55      5.83 o
 -15   4  16       10.51        5.87      1.77 o
 -14   4  16      109.73      109.38      4.50 o
 -13   4  16       24.18       25.06      2.33 o
 -12   4  16      130.84      127.24      4.76 o
 -11   4  16       22.43       16.96      2.41 o
 -10   4  16      149.31      145.53      3.96 o
  -9   4  16      163.82      146.91      3.89 o
  -8   4  16       68.66       64.44      2.64 o
  -7   4  16        2.31        1.24      1.23 o
  -6   4  16      105.34      101.27      3.19 o
  -5   4  16      487.10      491.54      7.62 o
  -4   4  16        0.83       -0.24      3.43 o
  -3   4  16       46.42       41.40      2.12 o
  -2   4  16       20.07       17.69      1.95 o
  -1   4  16      791.25      779.06     10.19 o
   0   4  16      139.22      144.22      5.32 o
   1   4  16      273.11      279.47      6.68 o
   2   4  16        6.88        7.97      1.80 o
   3   4  16      757.60      749.63     11.36 o
   4   4  16      352.72      355.11      6.63 o
   5   4  16      497.03      488.41      9.53 o
   6   4  16       50.80       49.14      2.34 o
   7   4  16      437.91      433.92      7.33 o
   8   4  16      362.42      358.68      7.26 o
   9   4  16      462.09      447.88      9.12 o
  10   4  16       58.57       55.23      3.50 o
  11   4  16      155.25      165.98      7.92 o
  12   4  16      201.04      192.35      7.21 o
 -16   5  16      501.53      479.48     11.58 o
 -15   5  16       63.56       57.14      4.92 o
 -14   5  16      109.81       99.91      5.46 o
 -13   5  16      170.90      174.90      6.87 o
 -12   5  16      445.24      435.70     10.56 o
 -11   5  16      136.31      139.63      4.00 o
 -10   5  16       42.38       36.91      2.14 o
  -9   5  16       70.90       69.38      3.42 o
  -8   5  16      126.13      126.09      3.88 o
  -7   5  16      218.87      220.64      5.39 o
  -6   5  16        0.87        1.50      1.40 o
  -5   5  16        0.00       -0.51      3.41 o
  -4   5  16       19.08       14.48      1.61 o
  -3   5  16      252.16      263.39      5.62 o
  -2   5  16       72.25       66.22      2.91 o
  -1   5  16       76.92       78.31      3.05 o
   0   5  16      324.74      325.74      6.71 o
   1   5  16      215.54      219.73      5.88 o
   2   5  16      170.40      175.47      5.24 o
   3   5  16      209.95      210.96      4.92 o
   4   5  16      521.63      504.21      9.20 o
   5   5  16      152.48      153.73      4.58 o
   6   5  16      181.54      166.08      4.28 o
   7   5  16      243.98      243.08      5.34 o
   8   5  16      344.21      323.29      8.12 o
   9   5  16       95.75       90.12      4.53 o
  10   5  16      124.24      133.66      6.76 o
  11   5  16      171.71      173.01      6.87 o
 -15   6  16       60.07       57.21      5.25 o
 -14   6  16      114.35      112.25      5.22 o
 -13   6  16       34.91       34.88      3.04 o
 -12   6  16       74.06       72.61      3.26 o
 -11   6  16      109.61      112.72      3.69 o
 -10   6  16      189.88      196.95      5.16 o
  -9   6  16      122.23      122.31      3.81 o
  -8   6  16      193.43      190.58      4.95 o
  -7   6  16       89.71       85.21      3.09 o
  -6   6  16      188.67      201.40      4.69 o
  -5   6  16      260.20      281.01      5.63 o
  -4   6  16      462.27      476.68      8.24 o
  -3   6  16       14.95       13.27      2.00 o
  -2   6  16       88.26       93.37      4.41 o
  -1   6  16      348.05      370.26      8.29 o
   0   6  16      792.68      802.44     16.27 o
   1   6  16       15.35       12.03      1.68 o
   2   6  16        4.60        2.60      1.65 o
   3   6  16      300.05      306.58      6.81 o
   4   6  16      904.80      913.28     12.72 o
   5   6  16       96.56      101.95      3.83 o
   6   6  16       21.57       18.40      2.59 o
   7   6  16      169.16      173.49      6.21 o
   8   6  16      677.49      680.87     13.62 o
   9   6  16      133.52      133.55      6.62 o
  10   6  16       63.94       62.76      5.07 o
 -14   7  16      469.18      444.29     10.99 o
 -13   7  16        9.76       15.76      2.19 o
 -12   7  16        6.84       11.65      2.36 o
 -11   7  16     1733.56     1771.57     30.38 o
 -10   7  16      577.91      579.22      9.93 o
  -9   7  16        2.68        8.96      1.56 o
  -8   7  16       39.78       50.50      2.77 o
  -7   7  16     2523.35     2637.22     35.28 o
  -6   7  16      546.05      548.49     10.90 o
  -5   7  16       46.27       47.37      3.63 o
  -4   7  16      114.55      125.36      4.48 o
  -3   7  16     2429.32     2476.01     29.55 o
  -2   7  16      418.43      423.74      9.99 o
  -1   7  16       78.47       88.32      3.66 o
   0   7  16      183.00      192.16      4.96 o
   1   7  16     1578.45     1629.41     22.35 o
   2   7  16      274.86      288.68      6.71 o
   3   7  16       39.37       44.28      2.78 o
   4   7  16      169.43      167.10      5.67 o
   5   7  16      719.47      751.05     16.04 o
   6   7  16      156.05      155.32      5.06 o
   7   7  16        1.31        5.57      1.77 o
   8   7  16       89.51       93.02      5.05 o
   9   7  16      244.17      238.79     14.28 o
 -13   8  16        0.25        0.12      2.09 o
 -12   8  16        1.61       -2.06      4.50 o
 -11   8  16        0.10       -2.46      3.51 o
 -10   8  16        5.06        1.90      2.30 o
  -9   8  16       21.54       14.84      2.10 o
  -8   8  16        4.44        1.85      1.52 o
  -7   8  16        2.36        0.25      1.43 o
  -6   8  16        8.24        6.80      1.44 o
  -5   8  16       77.17       63.54      3.45 o
  -4   8  16        9.71        9.60      1.60 o
  -3   8  16       35.59       33.26      2.47 o
  -2   8  16        8.52        4.03      1.44 o
  -1   8  16       96.55       76.43      3.21 o
   0   8  16       14.28       15.39      1.76 o
   1   8  16      134.45      139.70      5.00 o
   2   8  16        4.31        5.82      2.19 o
   3   8  16       42.86       32.56      2.77 o
   4   8  16       15.62       15.74      2.35 o
   5   8  16      227.30      234.83      9.30 o
   6   8  16        0.75        0.18      1.68 o
   7   8  16        0.83        1.89      2.76 o
   8   8  16       12.87       10.63      2.06 o
 -12   9  16        8.07        6.90      1.73 o
 -11   9  16      922.24      942.22     22.38 o
 -10   9  16        6.00       11.14      1.93 o
  -9   9  16        0.23        2.50      1.70 o
  -8   9  16        2.25        5.81      2.28 o
  -7   9  16     1466.95     1533.38     24.13 o
  -6   9  16        6.54       11.51      1.68 o
  -5   9  16        0.45        1.34      1.70 o
  -4   9  16        0.67        7.60      1.72 o
  -3   9  16     1533.22     1558.31     19.78 o
  -2   9  16       10.87       17.04      1.99 o
  -1   9  16        2.70        1.66      1.51 o
   0   9  16        6.43       10.36      1.82 o
   1   9  16     1061.48     1103.42     22.54 o
   2   9  16       19.58       19.96      2.98 o
   3   9  16       10.19       13.79      2.35 o
   4   9  16        5.63        6.46      1.96 o
   5   9  16      488.90      495.15     21.31 o
   6   9  16       26.38       27.05      3.06 o
  -9  10  16       25.23       24.20      2.98 o
  -8  10  16       33.83       33.69      2.39 o
  -7  10  16       52.43       54.42      3.36 o
  -6  10  16      301.65      300.00      6.87 o
  -5  10  16       12.27       17.09      2.08 o
  -4  10  16      213.97      212.84      6.12 o
  -3  10  16       23.92       34.33      2.97 o
  -2  10  16      259.57      262.43      7.44 o
  -1  10  16        4.59        5.86      1.77 o
   0  10  16      468.57      478.99     11.81 o
   1  10  16        7.19        7.54      1.82 o
   2  10  16      120.57      122.47      5.19 o
   3  10  16        3.72        3.25      2.03 o
   4  10  16      543.48      543.43     12.93 o
  -6  11  16      233.47      224.23      6.45 o
  -5  11  16       37.04       38.62      3.18 o
  -4  11  16      239.20      230.52      9.82 o
  -3  11  16      833.11      836.20     15.29 o
  -2  11  16      263.11      267.62     12.08 o
  -1  11  16      163.85      169.14      7.00 o
   0  11  16       70.80       91.35      5.25 o
 -17   0  17      481.47      451.93     32.96 o
 -15   0  17      207.23      213.94     13.72 o
 -13   0  17     1426.64     1510.73     33.77 o
 -11   0  17       42.52       36.46      5.05 o
  -9   0  17     2871.06     2941.18     52.32 o
  -7   0  17       70.04       79.04      6.38 o
  -5   0  17     3732.06     3826.68     61.91 o
  -3   0  17      607.80      607.38     12.63 o
  -1   0  17     3106.41     3174.44     37.67 o
   1   0  17     1192.02     1231.51     24.83 o
   3   0  17     1622.04     1660.40     22.94 o
   5   0  17     1158.69     1164.41     19.98 o
   7   0  17      516.39      505.80     12.45 o
   9   0  17      671.91      660.60     13.28 o
  11   0  17      108.87       81.32     10.51 o
 -17   1  17       46.90       47.24      4.27 o
 -16   1  17        3.40        6.31      2.65 o
 -15   1  17       51.98       51.81      5.54 o
 -14   1  17      233.50      244.03      8.45 o
 -13   1  17       97.93      101.50      5.43 o
 -12   1  17       43.66       37.24      3.48 o
 -11   1  17      171.51      172.09      8.13 o
 -10   1  17      497.08      509.49     14.38 o
  -9   1  17       79.30       78.29      4.59 o
  -8   1  17      163.08      170.68      6.83 o
  -7   1  17      247.59      245.47      6.52 o
  -6   1  17      854.25      868.94     13.83 o
  -5   1  17        1.18        0.21      1.84 o
  -4   1  17      301.18      303.29      5.45 o
  -3   1  17      204.11      206.16      7.01 o
  -2   1  17     1132.83     1126.33     13.71 o
  -1   1  17      150.98      147.60      3.75 o
   0   1  17      312.86      310.70      6.06 o
   1   1  17      114.75      110.85      4.48 o
   2   1  17     1092.03     1086.91     12.89 o
   3   1  17      622.95      626.04      9.16 o
   4   1  17      180.43      176.21      4.55 o
   5   1  17       63.68       66.72      3.50 o
   6   1  17      747.03      742.16     14.12 o
   7   1  17      953.03      911.57     13.68 o
   8   1  17       52.77       47.30      2.43 o
   9   1  17       46.62       46.40      3.22 o
  10   1  17      365.67      357.49      9.55 o
  11   1  17      808.32      777.98     20.78 o
 -17   2  17       29.91       30.77      3.52 o
 -16   2  17        0.63        0.60      2.01 o
 -15   2  17       18.24       17.45      3.50 o
 -14   2  17       31.21       27.93      2.75 o
 -13   2  17       81.78       77.91      4.13 o
 -12   2  17       70.14       70.68      5.03 o
 -11   2  17       17.82       13.17      2.12 o
 -10   2  17      123.82      123.27      4.84 o
  -9   2  17      164.18      153.25      5.47 o
  -8   2  17      296.56      286.69      8.93 o
  -7   2  17        7.21        5.57      1.88 o
  -6   2  17      202.17      197.17      5.07 o
  -5   2  17      255.26      259.07      5.01 o
  -4   2  17      498.68      491.50      8.15 o
  -3   2  17        0.04        0.91      1.15 o
  -2   2  17      171.29      166.51      4.16 o
  -1   2  17      318.46      312.21      5.31 o
   0   2  17      436.56      437.82      6.64 o
   1   2  17        4.54        3.77      1.62 o
   2   2  17       77.81       72.47      3.96 o
   3   2  17      305.43      306.12      5.75 o
   4   2  17      188.82      170.76      4.76 o
   5   2  17       11.63        7.64      1.56 o
   6   2  17       14.20       14.44      2.10 o
   7   2  17      210.79      201.45      5.35 o
   8   2  17       28.97       21.42      2.81 o
   9   2  17       11.90       12.78      1.75 o
  10   2  17        0.15       -3.40      3.87 o
  11   2  17      101.18       99.01      3.91 o
 -16   3  17      254.66      252.77     12.08 o
 -15   3  17        0.00        0.75      1.90 o
 -14   3  17        9.32       10.61      2.04 o
 -13   3  17      101.45       91.35      6.37 o
 -12   3  17      193.03      178.60      6.54 o
 -11   3  17       56.34       54.18      3.43 o
 -10   3  17       54.65       50.66      2.60 o
  -9   3  17       55.99       54.82      2.69 o
  -8   3  17       49.55       43.33      2.62 o
  -7   3  17      274.25      272.65      5.64 o
  -6   3  17       82.88       76.32      2.91 o
  -5   3  17        4.86        3.99      1.14 o
  -4   3  17        0.40        0.07      1.16 o
  -3   3  17      533.28      551.21      9.20 o
  -2   3  17       54.16       51.63      2.72 o
  -1   3  17       11.49       10.19      1.95 o
   0   3  17       19.68       20.77      2.70 o
   1   3  17      542.68      550.84     10.12 o
   2   3  17       16.75       11.19      1.77 o
   3   3  17       47.52       41.68      3.38 o
   4   3  17        9.04        6.29      1.33 o
   5   3  17      293.56      292.87      8.46 o
   6   3  17        4.03        3.99      1.48 o
   7   3  17       55.40       54.29      2.75 o
   8   3  17        1.49       -0.28      3.80 o
   9   3  17       73.96       70.28      3.20 o
  10   3  17        2.73        0.86      1.43 o
  11   3  17       34.86       30.40      3.02 o
 -16   4  17      187.25      180.48      7.72 o
 -15   4  17        4.89        4.48      2.64 o
 -14   4  17      398.92      387.81     10.17 o
 -13   4  17      271.68      271.84      7.58 o
 -12   4  17      702.98      686.96     12.79 o
 -11   4  17        9.50        7.62      2.11 o
 -10   4  17      711.57      724.52     14.75 o
  -9   4  17      617.34      636.30     11.91 o
  -8   4  17     1630.06     1656.88     19.80 o
  -7   4  17       13.07       16.97      1.93 o
  -6   4  17      786.31      812.11     11.00 o
  -5   4  17      753.21      781.39     13.57 o
  -4   4  17     2400.12     2456.20     26.12 o
  -3   4  17        8.14       13.24      1.66 o
  -2   4  17      518.18      527.52     10.94 o
  -1   4  17      478.55      492.88      9.69 o
   0   4  17     2244.96     2256.65     28.60 o
   1   4  17        0.13        3.07      2.22 o
   2   4  17      186.21      185.30      6.48 o
   3   4  17      117.80      127.53      4.70 o
   4   4  17     1341.04     1325.51     17.88 o
   5   4  17        9.12        7.09      2.03 o
   6   4  17       29.12       25.38      2.38 o
   7   4  17        0.03       -1.23      3.85 o
   8   4  17      507.71      477.50      9.50 o
   9   4  17       31.20       27.86      2.73 o
  10   4  17        0.33        2.45      1.75 o
 -15   5  17       76.93       77.20      5.28 o
 -14   5  17      232.61      226.97      7.42 o
 -13   5  17       83.63       85.45      4.45 o
 -12   5  17        0.57        1.35      1.33 o
 -11   5  17      332.78      334.94      7.16 o
 -10   5  17      378.13      375.49      8.40 o
  -9   5  17       51.62       47.67      2.59 o
  -8   5  17       26.96       24.61      3.04 o
  -7   5  17      880.10      898.80     12.64 o
  -6   5  17      463.17      461.74      7.70 o
  -5   5  17       26.47       26.03      2.30 o
  -4   5  17      115.23      110.55      3.52 o
  -3   5  17     1407.78     1454.32     25.65 o
  -2   5  17      414.84      424.43      8.63 o
  -1   5  17       26.46       25.61      2.23 o
   0   5  17      171.81      157.12      6.68 o
   1   5  17     1385.37     1474.15     22.69 o
   2   5  17      261.86      244.42      7.58 o
   3   5  17       48.83       50.89      3.36 o
   4   5  17      132.27      139.03      5.21 o
   5   5  17      815.64      834.11     13.20 o
   6   5  17      106.03      105.16      4.21 o
   7   5  17       78.35       80.72      3.75 o
   8   5  17       52.31       54.19      4.14 o
   9   5  17      259.67      271.00      7.84 o
  10   5  17       21.88       19.04      2.82 o
 -14   6  17       70.37       69.09      4.24 o
 -13   6  17      460.68      456.11     10.95 o
 -12   6  17       56.36       61.85      4.06 o
 -11   6  17        5.61        3.58      1.35 o
 -10   6  17       78.51       80.42      3.17 o
  -9   6  17      930.63      961.79     13.69 o
  -8   6  17      185.77      187.29      5.01 o
  -7   6  17        1.89        1.10      1.33 o
  -6   6  17       36.24       35.35      2.21 o
  -5   6  17     1214.07     1236.84     15.33 o
  -4   6  17      285.60      272.45      6.20 o
  -3   6  17       29.48       29.61      2.50 o
  -2   6  17        0.11        0.56      1.69 o
  -1   6  17     1007.03     1024.14     14.58 o
   0   6  17      236.45      231.11      6.32 o
   1   6  17       53.34       48.73      3.07 o
   2   6  17       34.26       32.61      3.83 o
   3   6  17      525.22      537.98     11.73 o
   4   6  17      106.96      104.45      7.34 o
   5   6  17       36.51       32.29      2.96 o
   6   6  17       92.03       93.25      5.19 o
   7   6  17      170.24      184.35      7.73 o
   8   6  17       24.09       33.54      3.47 o
   9   6  17        8.76        7.47      3.60 o
 -13   7  17      118.65       98.28      4.93 o
 -12   7  17        6.44        7.25      1.64 o
 -11   7  17        1.55        0.49      1.21 o
 -10   7  17        8.54       10.06      1.76 o
  -9   7  17       95.92       90.69      4.22 o
  -8   7  17        4.12        2.75      1.43 o
  -7   7  17        5.56        3.82      1.48 o
  -6   7  17        6.70        6.35      1.55 o
  -5   7  17       50.17       48.12      2.72 o
  -4   7  17        9.11        5.87      1.56 o
  -3   7  17       31.90       43.94      3.01 o
  -2   7  17      141.95      132.73      7.18 o
  -1   7  17       18.68       13.99      1.86 o
   0   7  17       41.69       44.67      2.66 o
   1   7  17       45.48       51.47      4.26 o
   2   7  17      414.95      413.93      8.44 o
   3   7  17        6.41       12.09      1.80 o
   4   7  17      118.81      132.29      5.11 o
   5   7  17       25.26       35.03      4.25 o
   6   7  17      548.79      545.21     15.95 o
   7   7  17        3.17        8.41      3.07 o
   8   7  17      190.87      195.87      8.68 o
 -12   8  17       61.38       59.11      3.37 o
 -11   8  17       30.96       27.86      2.60 o
 -10   8  17       84.62       89.23      4.37 o
  -9   8  17       50.74       46.33      3.33 o
  -8   8  17        4.30        0.76      1.63 o
  -7   8  17       30.80       24.96      3.60 o
  -6   8  17       37.82       43.51      3.30 o
  -5   8  17       93.73       95.75      3.70 o
  -4   8  17       19.11       14.73      1.77 o
  -3   8  17       11.71        8.01      2.22 o
  -2   8  17        0.24        0.99      1.44 o
  -1   8  17      123.53      125.38      4.46 o
   0   8  17       63.88       62.89      3.03 o
   1   8  17        0.05       -3.87      4.68 o
   2   8  17       54.70       52.85      3.44 o
   3   8  17      118.60      115.49      4.83 o
   4   8  17       59.13       56.05      4.90 o
   5   8  17        5.10        2.97      1.73 o
   6   8  17      124.50      127.59      5.19 o
 -10   9  17      401.60      395.38     11.06 o
  -9   9  17       72.21       72.27      3.94 o
  -8   9  17      134.11      147.37      7.23 o
  -7   9  17       12.96       11.68      2.18 o
  -6   9  17      501.56      505.97      8.93 o
  -5   9  17       63.54       64.29      3.21 o
  -4   9  17      215.85      218.30      5.74 o
  -3   9  17        9.47        6.66      1.48 o
  -2   9  17      361.01      368.55      9.40 o
  -1   9  17       27.57       23.66      2.23 o
   0   9  17      292.11      296.30     10.92 o
   1   9  17        7.21        9.69      2.01 o
   2   9  17      140.87      144.87      7.80 o
   3   9  17        2.62        1.05      1.65 o
   4   9  17      313.49      323.60      8.76 o
  -7  10  17       26.98       30.57      2.69 o
  -6  10  17       71.46       71.91      3.61 o
  -5  10  17      698.86      678.89     11.52 o
  -4  10  17      120.36      116.53      5.10 o
  -3  10  17       83.79       82.49      4.30 o
  -2  10  17       16.68       18.79      2.40 o
  -1  10  17      610.59      608.44     12.59 o
   0  10  17      206.39      205.42      6.20 o
   1  10  17      102.32       94.63      5.75 o
 -16   0  18      729.51      769.56     23.99 o
 -14   0  18       79.51       96.75      7.82 o
 -12   0  18     1165.89     1235.35     41.20 o
 -10   0  18        0.66        2.83      8.49 o
  -8   0  18     1624.73     1659.34     39.09 o
  -6   0  18      231.72      248.07      8.25 o
  -4   0  18     1984.71     2117.70     53.41 o
  -2   0  18      733.04      726.15     13.27 o
   0   0  18     2043.54     2094.58     28.77 o
   2   0  18      879.78      883.33     17.19 o
   4   0  18     1615.30     1611.05     23.38 o
   6   0  18      502.63      500.11     15.95 o
   8   0  18      898.89      933.46     22.89 o
  10   0  18      120.56      115.67      7.66 o
 -16   1  18      240.94      243.49     10.80 o
 -15   1  18        0.47       -0.74      4.18 o
 -14   1  18       16.61       14.80      2.70 o
 -13   1  18       40.72       38.35      5.25 o
 -12   1  18      336.52      347.16     10.14 o
 -11   1  18        0.21        0.12      3.27 o
 -10   1  18       75.25       87.93      5.17 o
  -9   1  18       30.56       31.94      3.23 o
  -8   1  18      222.89      234.46      7.72 o
  -7   1  18        0.86        4.20      1.91 o
  -6   1  18      294.64      314.02      7.58 o
  -5   1  18        2.54        1.47      2.03 o
  -4   1  18       22.91       16.72      1.76 o
  -3   1  18        8.62        5.67      1.78 o
  -2   1  18      680.28      695.31     10.17 o
  -1   1  18       12.02        7.51      1.31 o
   0   1  18       60.78       59.76      2.33 o
   1   1  18       22.26       19.15      1.95 o
   2   1  18      941.81      949.95     12.21 o
   3   1  18       46.61       41.76      3.04 o
   4   1  18      269.74      275.60      5.80 o
   5   1  18       26.56       23.86      1.97 o
   6   1  18      822.69      818.19     12.03 o
   7   1  18       48.82       48.77      2.64 o
   8   1  18      312.30      303.20      9.81 o
   9   1  18       17.87       19.72      2.23 o
  10   1  18      468.72      467.74     12.89 o
 -16   2  18      121.53      128.40      6.77 o
 -15   2  18        5.36        5.61      4.00 o
 -14   2  18       77.20       74.99      4.90 o
 -13   2  18      312.06      329.10     14.54 o
 -12   2  18      145.03      145.51      6.46 o
 -11   2  18        4.68        0.61      2.23 o
 -10   2  18       10.72        5.14      2.38 o
  -9   2  18      407.63      404.79     10.78 o
  -8   2  18      100.68       85.99      5.43 o
  -7   2  18       43.58       39.97      3.99 o
  -6   2  18       30.42       24.61      2.49 o
  -5   2  18      316.07      337.25      7.28 o
  -4   2  18       25.58       20.63      2.05 o
  -3   2  18       61.44       60.75      3.49 o
  -2   2  18      191.58      184.07      4.74 o
  -1   2  18      136.30      138.28      3.65 o
   0   2  18        2.36        2.88      1.38 o
   1   2  18       23.26       21.70      1.73 o
   2   2  18      317.59      297.43      5.85 o
   3   2  18       30.29       25.83      2.43 o
   4   2  18       51.54       37.54      3.89 o
   5   2  18        0.03       -1.72      3.64 o
   6   2  18      271.23      251.91      5.85 o
   7   2  18        3.55        2.74      1.65 o
   8   2  18      103.80       94.46      4.48 o
   9   2  18       14.72       13.69      2.21 o
  10   2  18      135.64      128.76      4.46 o
 -15   3  18        1.03        0.83      1.99 o
 -14   3  18        2.46       -1.35      4.85 o
 -13   3  18       28.77       30.69      3.38 o
 -12   3  18       20.39       16.19      3.74 o
 -11   3  18       15.56        9.31      2.08 o
 -10   3  18        0.12       -2.94      4.82 o
  -9   3  18        7.58        6.89      2.02 o
  -8   3  18       42.99       42.91      3.08 o
  -7   3  18       75.29       73.48      5.32 o
  -6   3  18        9.06        6.37      1.52 o
  -5   3  18       26.08       27.53      2.27 o
  -4   3  18       40.00       39.26      2.23 o
  -3   3  18       97.59      101.91      3.23 o
  -2   3  18       22.87       25.46      2.01 o
  -1   3  18      215.08      207.36      6.91 o
   0   3  18       13.18        8.80      1.91 o
   1   3  18       38.19       31.17      3.05 o
   2   3  18       20.66       16.10      2.43 o
   3   3  18      428.67      411.85      9.50 o
   4   3  18        0.03       -0.13      5.06 o
   5   3  18        0.01       -1.05      4.05 o
   6   3  18        5.64        2.56      1.36 o
   7   3  18      413.08      415.75      8.04 o
   8   3  18        7.74        5.00      1.91 o
   9   3  18       25.94       27.91      2.38 o
  10   3  18        0.10        0.21      1.57 o
 -15   4  18       18.44       17.54      2.70 o
 -14   4  18      102.65       97.63      5.93 o
 -13   4  18      265.29      278.52      9.53 o
 -12   4  18     1016.54     1049.35     19.93 o
 -11   4  18        2.03        4.90      1.90 o
 -10   4  18      171.61      168.88      6.17 o
  -9   4  18      450.58      480.36      9.29 o
  -8   4  18     1633.26     1668.54     21.68 o
  -7   4  18        1.63        4.16      2.21 o
  -6   4  18      214.61      218.08      4.91 o
  -5   4  18      454.87      487.98      7.97 o
  -4   4  18     1698.91     1746.76     22.59 o
  -3   4  18        2.25        5.60      1.42 o
  -2   4  18      233.57      227.09      5.06 o
  -1   4  18      292.72      312.26      8.37 o
   0   4  18     1123.69     1145.56     19.38 o
   1   4  18        2.12       -0.49      3.88 o
   2   4  18      247.37      252.57      7.79 o
   3   4  18      126.64      131.83      5.73 o
   4   4  18      459.18      443.89      9.73 o
   5   4  18       33.16       33.91      2.67 o
   6   4  18      247.99      245.30      6.51 o
   7   4  18       40.72       42.31      2.96 o
   8   4  18      109.85      108.58      4.43 o
   9   4  18       71.05       78.18      4.27 o
 -14   5  18       72.72       66.33      5.34 o
 -13   5  18        1.98       -0.03      3.58 o
 -12   5  18      138.01      133.60      5.01 o
 -11   5  18       86.27       82.18      3.56 o
 -10   5  18      253.77      262.39      8.14 o
  -9   5  18        2.23       -0.78      3.70 o
  -8   5  18      126.39      120.07      4.62 o
  -7   5  18      171.40      165.76      4.63 o
  -6   5  18      551.86      565.82      8.93 o
  -5   5  18        2.41        0.66      1.22 o
  -4   5  18       42.56       36.06      2.90 o
  -3   5  18      211.18      194.71      5.50 o
  -2   5  18      742.16      745.81     14.55 o
  -1   5  18        3.03        1.65      1.90 o
   0   5  18        0.33        0.17      2.03 o
   1   5  18      152.35      156.96      6.15 o
   2   5  18      608.61      594.49     19.10 o
   3   5  18        4.51        2.28      2.47 o
   4   5  18       41.51       38.05      3.12 o
   5   5  18       58.48       55.91      3.54 o
   6   5  18      296.51      294.63      7.98 o
   7   5  18        6.02        7.05      1.94 o
   8   5  18       70.95       67.31      4.02 o
 -13   6  18      419.27      393.78     10.21 o
 -12   6  18       29.97       26.15      3.22 o
 -11   6  18      313.36      322.64      8.43 o
 -10   6  18       22.70       24.21      2.27 o
  -9   6  18      906.53      889.13     15.51 o
  -8   6  18       16.24       17.11      2.34 o
  -7   6  18      228.03      237.85      5.88 o
  -6   6  18       38.56       40.97      2.58 o
  -5   6  18     1441.20     1493.37     18.99 o
  -4   6  18        2.74        7.36      1.66 o
  -3   6  18      116.60      116.52      4.02 o
  -2   6  18       57.75       60.35      3.92 o
  -1   6  18     1628.77     1643.03     26.80 o
   0   6  18       84.57       99.83      5.02 o
   1   6  18       46.97       52.94      3.50 o
   2   6  18       87.19       94.69      5.06 o
   3   6  18     1280.88     1352.19     24.05 o
   4   6  18      223.05      230.71      7.02 o
   5   6  18       19.06       16.57      5.27 o
   6   6  18      115.18      122.49      5.89 o
   7   6  18      688.27      722.35     21.19 o
 -12   7  18        5.06        0.58      1.99 o
 -11   7  18       37.74       44.93      3.65 o
 -10   7  18        0.04        3.07      2.13 o
  -9   7  18       92.72       79.12      5.00 o
  -8   7  18        0.67       -0.73      4.51 o
  -7   7  18       66.25       70.54      3.95 o
  -6   7  18       10.02        8.81      1.53 o
  -5   7  18        0.11       -2.33      4.21 o
  -4   7  18        0.01       -1.17      3.54 o
  -3   7  18       68.02       69.34      3.76 o
  -2   7  18       25.41       24.52      2.49 o
  -1   7  18      164.93      165.57      5.66 o
   0   7  18        0.86        2.97      1.97 o
   1   7  18       37.73       38.45      4.49 o
   2   7  18       19.78       18.65      2.44 o
   3   7  18      461.86      477.99     12.58 o
   4   7  18        8.62        7.36      2.37 o
   5   7  18        9.76       11.10      2.51 o
   6   7  18        3.72        3.77      3.83 o
 -10   8  18       97.33      101.76      5.71 o
  -9   8  18      168.85      172.62      7.09 o
  -8   8  18      334.73      328.54     10.68 o
  -7   8  18        1.03        3.40      1.72 o
  -6   8  18      132.60      136.85      6.68 o
  -5   8  18       43.74       38.40      2.63 o
  -4   8  18      381.03      381.27      7.97 o
  -3   8  18       60.45       58.56      3.05 o
  -2   8  18      120.88      121.45      4.26 o
  -1   8  18        1.37        1.35      1.64 o
   0   8  18      305.27      304.49      8.30 o
   1   8  18      170.06      166.62      7.85 o
   2   8  18       72.26       71.41      5.78 o
   3   8  18       37.66       28.04      3.17 o
   4   8  18      170.88      168.73      9.17 o
  -8   9  18       83.24       83.11      3.98 o
  -7   9  18       47.88       47.00      3.40 o
  -6   9  18       25.54       22.61      2.53 o
  -5   9  18       56.49       47.56      2.77 o
  -4   9  18       19.29       15.40      2.07 o
  -3   9  18       55.96       48.99      2.78 o
  -2   9  18        6.48        9.22      2.38 o
  -1   9  18      158.33      151.95      5.93 o
   0   9  18        1.86        0.90      1.86 o
   1   9  18       39.42       30.24      4.40 o
   2   9  18        0.41       -1.49      4.15 o
 -15   0  19      430.10      453.69     17.75 o
 -13   0  19      192.67      210.44     11.47 o
 -11   0  19      502.09      536.33     21.86 o
  -9   0  19      822.07      887.89     50.25 o
  -7   0  19      446.84      492.39     16.46 o
  -5   0  19     1685.01     1736.39     28.40 o
  -3   0  19      310.52      313.18     12.66 o
  -1   0  19     1888.08     1917.45     27.13 o
   1   0  19      166.27      165.77      6.63 o
   3   0  19     1174.83     1187.97     18.53 o
   5   0  19       64.05       57.93      4.34 o
   7   0  19      358.61      353.36     10.31 o
   9   0  19       14.52        4.16      9.42 o
 -15   1  19      189.17      194.69      8.14 o
 -14   1  19       69.27       69.22      7.42 o
 -13   1  19       18.22       20.85      3.17 o
 -12   1  19        4.16        3.09      2.14 o
 -11   1  19      500.51      517.80     13.39 o
 -10   1  19       87.39       86.75      5.87 o
  -9   1  19      104.26      110.83      6.64 o
  -8   1  19        5.92        3.74      2.55 o
  -7   1  19      738.36      771.91     13.45 o
  -6   1  19      132.36      125.70      5.39 o
  -5   1  19      221.02      224.99      6.50 o
  -4   1  19        5.70        4.08      1.80 o
  -3   1  19      653.61      652.04     10.07 o
  -2   1  19      216.35      218.05      5.23 o
  -1   1  19      226.61      218.42      4.91 o
   0   1  19        2.30        2.07      1.17 o
   1   1  19      352.60      334.28      6.43 o
   2   1  19      304.98      295.09      5.98 o
   3   1  19      105.20      100.72      4.32 o
   4   1  19        0.01        0.32      1.31 o
   5   1  19      119.21      105.75      3.62 o
   6   1  19      312.95      305.15      6.70 o
   7   1  19       10.92       11.52      1.86 o
   8   1  19        2.02        4.21      1.50 o
   9   1  19       29.71       29.07      2.95 o
 -15   2  19      225.36      232.35     10.18 o
 -14   2  19       31.09       32.94      3.51 o
 -13   2  19      165.10      174.44      7.42 o
 -12   2  19       76.11       80.95      5.09 o
 -11   2  19      350.10      360.75     11.56 o
 -10   2  19       10.73       10.75      2.43 o
  -9   2  19      588.48      620.18     14.07 o
  -8   2  19       31.70       37.91      4.27 o
  -7   2  19      389.27      401.99      9.14 o
  -6   2  19        3.83        6.35      2.35 o
  -5   2  19     1132.48     1190.17     18.86 o
  -4   2  19        0.93        1.57      1.74 o
  -3   2  19      307.84      314.12      7.37 o
  -2   2  19       12.05       16.04      2.08 o
  -1   2  19     1339.20     1388.08     18.37 o
   0   2  19        4.24        3.06      1.20 o
   1   2  19      165.12      169.95      4.44 o
   2   2  19       49.88       43.79      2.68 o
   3   2  19     1006.70     1039.84     18.11 o
   4   2  19        3.35        3.35      2.06 o
   5   2  19       52.89       57.79      3.17 o
   6   2  19      102.37       98.39      4.07 o
   7   2  19      478.87      458.53      9.84 o
   8   2  19        0.38        4.21      1.43 o
 -14   3  19      222.83      208.06      8.29 o
 -13   3  19        6.24        3.42      2.33 o
 -12   3  19      330.42      340.09     10.40 o
 -11   3  19      191.73      189.11      7.55 o
 -10   3  19      678.29      693.70     18.56 o
  -9   3  19       58.57       57.71      3.65 o
  -8   3  19      206.95      218.89      7.77 o
  -7   3  19      261.61      259.65      9.79 o
  -6   3  19     1149.42     1175.48     18.12 o
  -5   3  19      159.78      163.48      6.52 o
  -4   3  19       32.96       29.32      2.44 o
  -3   3  19      224.41      226.80      5.57 o
  -2   3  19     1172.79     1209.26     19.19 o
  -1   3  19      229.91      233.33      5.58 o
   0   3  19       13.61       14.39      2.49 o
   1   3  19      111.42      103.21      4.37 o
   2   3  19      740.56      749.41     14.74 o
   3   3  19      203.43      189.32      6.89 o
   4   3  19       90.29       89.62      5.05 o
   5   3  19       27.63       25.73      3.66 o
   6   3  19      290.99      290.97      7.26 o
   7   3  19      119.43      115.27      4.57 o
   8   3  19      106.37      100.90      4.31 o
 -13   4  19        0.05       -1.19      3.86 o
 -12   4  19      223.84      228.50      8.41 o
 -11   4  19       47.96       45.89      3.93 o
 -10   4  19       40.21       35.14      4.47 o
  -9   4  19        1.41       -0.67      3.62 o
  -8   4  19      236.71      267.34      7.45 o
  -7   4  19        2.45        1.14      1.95 o
  -6   4  19       58.34       50.92      4.27 o
  -5   4  19        5.25        3.01      1.35 o
  -4   4  19      130.73      136.83      3.91 o
  -3   4  19       58.30       52.57      3.17 o
  -2   4  19      113.26      113.96      4.67 o
  -1   4  19        3.09       -0.11      4.37 o
   0   4  19       26.40       26.23      2.97 o
   1   4  19      274.92      262.99      8.04 o
   2   4  19      198.18      203.31      7.06 o
   3   4  19        0.76       -4.61      4.61 o
   4   4  19        0.04        0.61      1.80 o
   5   4  19      443.66      424.56      9.89 o
   6   4  19      251.37      254.76      7.52 o
   7   4  19       16.08       17.12      2.29 o
 -13   5  19       18.78       17.02      3.10 o
 -12   5  19       23.83       16.44      2.82 o
 -11   5  19        2.73        5.12      1.97 o
 -10   5  19       39.13       34.92      2.91 o
  -9   5  19        4.69        5.11      2.55 o
  -8   5  19       12.68        9.48      1.63 o
  -7   5  19        5.98        3.81      1.45 o
  -6   5  19       28.84       31.09      2.15 o
  -5   5  19        0.70       -0.94      3.64 o
  -4   5  19        0.34       -2.50      4.67 o
  -3   5  19       24.26       26.71      2.55 o
  -2   5  19       15.50       12.84      2.27 o
  -1   5  19        4.09        0.47      1.87 o
   0   5  19        8.22        9.56      3.16 o
   1   5  19       54.97       61.62      5.59 o
   2   5  19        6.45        3.24      1.81 o
   3   5  19       27.99       27.21      2.62 o
   4   5  19       28.05       25.20      3.57 o
   5   5  19       62.34       59.39      3.73 o
   6   5  19        2.41        0.27      2.17 o
 -12   6  19       20.87       16.62      3.70 o
 -11   6  19       93.18       89.52      5.50 o
 -10   6  19        4.82        3.65      1.69 o
  -9   6  19        0.05        2.70      1.62 o
  -8   6  19       85.49       82.20      6.09 o
  -7   6  19       58.66       55.09      3.45 o
  -6   6  19       22.18       21.95      1.96 o
  -5   6  19        2.69        2.21      1.52 o
  -4   6  19      140.93      144.78      4.63 o
  -3   6  19        3.65        4.73      1.52 o
  -2   6  19      109.84      109.95      6.92 o
  -1   6  19       19.72       20.10      3.13 o
   0   6  19      110.13      111.45      5.40 o
   1   6  19       23.45       22.07      2.57 o
   2   6  19      160.18      146.87      7.60 o
   3   6  19       57.95       57.32      3.67 o
   4   6  19       31.79       23.15      3.83 o
   5   6  19       81.12       91.36      5.17 o
 -10   7  19      132.36      123.50      8.23 o
  -9   7  19      202.44      200.25     12.28 o
  -8   7  19       40.35       38.16      3.04 o
  -7   7  19      493.65      486.08      9.86 o
  -6   7  19      250.54      257.98      6.41 o
  -5   7  19      419.18      413.52      9.06 o
  -4   7  19       19.72       21.92      2.14 o
  -3   7  19      441.29      419.28     12.94 o
  -2   7  19      214.50      211.81      6.76 o
  -1   7  19      529.96      519.82     11.30 o
   0   7  19        4.58        7.04      1.92 o
   1   7  19      271.64      274.67      7.92 o
   2   7  19       72.27       77.03      4.80 o
   3   7  19      425.24      426.26     11.47 o
   4   7  19        1.16        0.22      3.25 o
  -8   8  19      351.49      346.69     11.64 o
  -7   8  19        9.57       10.51      2.29 o
  -6   8  19       97.32      101.65      5.74 o
  -5   8  19      301.34      283.32      7.93 o
  -4   8  19      536.69      536.78     10.40 o
  -3   8  19        1.08        2.61      1.66 o
  -2   8  19      196.15      199.80      6.19 o
  -1   8  19      340.38      327.84     13.62 o
   0   8  19      527.34      548.86     14.53 o
   1   8  19        4.18        5.62      2.71 o
 -12   0  20       19.33       24.09      5.11 o
 -10   0  20       39.69       42.83     11.36 o
  -8   0  20        4.15        3.32      2.81 o
  -6   0  20       17.19       13.64      6.05 o
  -4   0  20       50.18       61.81      4.31 o
  -2   0  20        0.80        1.59      1.86 o
[truncated: 12,010 more chars]
